# Supplementary material for: Tracing animal genomic evolution with the chromosomal-level assembly of the freshwater sponge Ephydatia muelleri
Source: Nat Commun. 2020 Jul 27;11:3676. doi: 10.1038/s41467-020-17397-w (PMC7385117; doi:10.1038/s41467-020-17397-w)
Supplement: Supplementary file 14 — Source Data [file 41467_2020_17397_MOESM14_ESM.xlsx]

## Sheet: Overview
	Source data for "Tracing animal genomic evolution with the chromosomal-level assembly of the freshwater sponge Ephydatia muelleri"
	Nathan J Kenny a, b *		nathanjameskenny@gmail.com
	Warren R Francisc *		wfrancis@biology.sdu.dk				Fig 1:	No numerical data present
	Ramón E Rivera-Vicénsd		r.rivera@lrz.uni-muenchen.de				Fig 2:	Comparative genome stats, Syntenic data vs Trichoplax and vs Branchiostoma
	Ksenia Juraveld		k.juravel@lrz.uni-muenchen.de				Fig 3:	TAD and Loop data, data on methylation
	Alex de Mendozae,f,g		alexmendozasoler@gmail.com				Fig 4:	Gene gain numbers
	Cristina Díez-Vivesa		cristinadiezvives@gmail.com				Fig 5:	Data from the top 100 most differentially expressed transcripts shown as a heat map in figure
	Ryan Listere,f		ryan.lister@uwa.edu.au
	Luis Bezares-Calderonh		l.a.bezares-calderon@exeter.ac.uk
	Lauren Grombacheri		grombach@ualberta.ca
	Maša Rollerj		masa.milosevic@gmail.com
	Lael D Barlowi		lael@ualberta.ca
	Sara Camillik		scamilli@princeton.edu
	Joseph F Ryanl		joseph.ryan@whitney.ufl.edu
	Gert Wörheided, m, n		woerheide@lmu.de
	April L Hilll		ahill5@bates.edu
	Ana Riesgoa *		a.riesgo@nhm.ac.uk
	Sally P Leysi		sleys@ualberta.ca
	a Department of Life Sciences, The Natural History Museum, Cromwell Rd, London SW7 5BD, UK
	b Present Address: Faculty of Health and Life Sciences, Oxford Brookes, Oxford OX3 0BP, UK
	c Department of Biology, University of Southern Denmark, Odense, Denmark
	d Department of Earth and Environmental Sciences, Paleontology & Geobiology, Ludwig- Maximilians-Universität München, Richard-Wagner-Str. 10, 80333 München, Germany
	e ARC CoE Plant Energy Biology, School of Molecular Sciences, The University of Western Australia, Perth, WA 6009, Australia
	f Harry Perkins Institute of Medical Research, Perth, WA 6009, Australia
	g Present Address: Queen Mary, University of London. School of Biological and Chemical Sciences. Mile End Road. E1 4NS London. United Kingdom
	h College of Life and Environmental Sciences, Exeter University, Stocker Rd, Exeter EX4 4QD
	i Department of Biological Sciences, University of Alberta, Edmonton, AB Canada, T6G 2E9
	j European Molecular Biology Laboratory, European Bioinformatics Institute, Wellcome Genome Campus, Cambridge, CB10 1SD, UK
	k Department of Biology, Bates College, Lewiston, ME 04240, USA
	l Whitney Lab for Marine Bioscience and the Department of Biology, University of Florida, St. Augustine, FL 32080, USA.
	m SNSB-Bayerische Staatssammlung für Paläontologie und Geologie, Richard-Wagner-Str. 10, 80333 München, Germany
	n GeoBio-Center, Ludwig-Maximilians-Universität München, Richard-Wagner-Str. 10, 80333 München, Germany

## Sheet: Fig 2 - genome stats
	Species	Scaffolds	N50	Total	Version	Ref
	Tethya wilhelma	5936	0.073	126	Twi1	Mills2018
	Amphimedon queenslandica	13397	0.12	166.6	v2.1	Srivastava2010
	Sycon ciliatum	7780	0.169	357.5	1	Fortunato2014
	Ephydatia muelleri	1444	9.883	322.6	v1	here
	Mnemiopsis leidyi	5100	0.187	155.8	2.2	Ryan2013
	Trichoplax adherens	1415	5.978	105.6	Triad1	Srivastava2008
	Nematostella vectensis	10804	0.472	356.6	Nemve1	Putnam2007
	Hydra magnipapillata	5525	1.002	853.8	Hm105_DA_1.0	Chapman2010
	Branchiostoma floridae	398	2.587	521.8	Brafl1	Putnam2008
	#Drosophila melanogaster	1870	25.287	143.7	r6.26	Adams2000

## Sheet: Fig2 - Branchiostoma
scaffold_0039 microsynteny match 294246 321030 3 + . ID=blk-1;Name=blk-1_to_Bf_V2_144;Target=Bf_V2_144 492691 516416
scaffold_0039 microsynteny match_part 294246 298554 279.3 + . ID=blk-1.1.Em0039g31a;Parent=blk-1;Target=g23356.t1 492691 503767 +
scaffold_0039 microsynteny match_part 304576 308598 103.6 + . ID=blk-1.2.Em0039g33a;Parent=blk-1;Target=g23358.t1 518160 533711 +
scaffold_0039 microsynteny match_part 316876 321030 243.0 + . ID=blk-1.3.Em0039g35a;Parent=blk-1;Target=g23357.t1 506070 516416 +
scaffold_0051 microsynteny match 92752 118151 3 - . ID=blk-2;Name=blk-2_to_Bf_V2_34;Target=Bf_V2_34 2446540 2447293
scaffold_0051 microsynteny match_part 92752 95086 182.2 - . ID=blk-2.1.Em0051g15a;Parent=blk-2;Target=g7571.t1 2447293 2450427 +
scaffold_0051 microsynteny match_part 109286 111256 181.8 - . ID=blk-2.2.Em0051g17a;Parent=blk-2;Target=g7568.t1 2431839 2435272 +
scaffold_0051 microsynteny match_part 116176 118151 175.6 + . ID=blk-2.3.Em0051g18a;Parent=blk-2;Target=g7571.t3 2444327 2446540 +
scaffold_0435 microsynteny match 1 13316 3 + . ID=blk-3;Name=blk-3_to_Bf_V2_187;Target=Bf_V2_187 6994818 7013776
scaffold_0435 microsynteny match_part 1 2736 200.7 - . ID=blk-3.1.Em0435g1a;Parent=blk-3;Target=g31875.t1 6994818 7013776 -
scaffold_0435 microsynteny match_part 3637 8796 92.8 - . ID=blk-3.2.Em0435g2a;Parent=blk-3;Target=g31875.t2 6994818 7013776 -
scaffold_0435 microsynteny match_part 10872 13316 249.2 - . ID=blk-3.3.Em0435g3a;Parent=blk-3;Target=g31875.t2 6994818 7013776 -
scaffold_0004 microsynteny match 387689 410151 3 + . ID=blk-4;Name=blk-4_to_Bf_V2_70;Target=Bf_V2_70 179281 194710
scaffold_0004 microsynteny match_part 387689 396921 158.3 + . ID=blk-4.1.Em0004g75a;Parent=blk-4;Target=g13008.t1 179281 194710 +
scaffold_0004 microsynteny match_part 399799 405019 239.6 + . ID=blk-4.2.Em0004g76a;Parent=blk-4;Target=g13008.t2 179281 194710 +
scaffold_0004 microsynteny match_part 405329 410151 239.6 + . ID=blk-4.3.Em0004g77a;Parent=blk-4;Target=g13008.t2 179281 194710 +
scaffold_0004 microsynteny match 487485 517369 4 - . ID=blk-5;Name=blk-5_to_Bf_V2_207;Target=Bf_V2_207 382803 397811
scaffold_0004 microsynteny match_part 487485 488689 174.5 - . ID=blk-5.1.Em0004g95a;Parent=blk-5;Target=g34919.t2 397811 400936 +
scaffold_0004 microsynteny match_part 493580 500659 368.2 - . ID=blk-5.2.Em0004g97a;Parent=blk-5;Target=g34918.t2 389227 396626 -
scaffold_0004 microsynteny match_part 510989 516583 486.1 + . ID=blk-5.3.Em0004g100a;Parent=blk-5;Target=g34914.t1 364911 370227 -
scaffold_0004 microsynteny match_part 516585 517369 107.5 - . ID=blk-5.4.Em0004g101a;Parent=blk-5;Target=g34916.t1 381502 382803 -
scaffold_0004 microsynteny match 599194 730379 6 + . ID=blk-6;Name=blk-6_to_Bf_V2_32;Target=Bf_V2_32 3744054 3752690
scaffold_0004 microsynteny match_part 599194 604779 79.3 - . ID=blk-6.1.Em0004g109a;Parent=blk-6;Target=g6888.t1 3744054 3752690 +
scaffold_0004 microsynteny match_part 613413 624919 148.3 - . ID=blk-6.2.Em0004g111a;Parent=blk-6;Target=g6888.t2 3742505 3752690 +
scaffold_0004 microsynteny match_part 639225 659049 155.2 - . ID=blk-6.3.Em0004g113a;Parent=blk-6;Target=g6888.t2 3742505 3752690 +
scaffold_0004 microsynteny match_part 668853 686029 136.0 - . ID=blk-6.4.Em0004g114a;Parent=blk-6;Target=g6888.t2 3742505 3752690 +
scaffold_0004 microsynteny match_part 707820 710889 74.3 - . ID=blk-6.5.Em0004g117a;Parent=blk-6;Target=g6888.t2 3742505 3752690 +
scaffold_0004 microsynteny match_part 718166 730379 92.4 - . ID=blk-6.6.Em0004g118a;Parent=blk-6;Target=g6888.t2 3742505 3752690 +
scaffold_0004 microsynteny match 855237 900719 3 + . ID=blk-7;Name=blk-7_to_Bf_V2_118;Target=Bf_V2_118 494205 512864
scaffold_0004 microsynteny match_part 855237 868919 117.9 - . ID=blk-7.1.Em0004g130a;Parent=blk-7;Target=g19088.t1 494205 512864 -
scaffold_0004 microsynteny match_part 868968 883579 78.6 - . ID=blk-7.2.Em0004g131a;Parent=blk-7;Target=g19088.t2 494205 512864 -
scaffold_0004 microsynteny match_part 888166 900719 130.2 - . ID=blk-7.3.Em0004g132a;Parent=blk-7;Target=g19088.t2 494205 512864 -
scaffold_0004 microsynteny match 1101439 1167039 5 + . ID=blk-8;Name=blk-8_to_Bf_V2_197;Target=Bf_V2_197 1672328 1694780
scaffold_0004 microsynteny match_part 1101439 1109340 558.1 + . ID=blk-8.1.Em0004g158a;Parent=blk-8;Target=g33786.t2 1672328 1694780 +
scaffold_0004 microsynteny match_part 1115049 1123522 553.9 + . ID=blk-8.2.Em0004g159a;Parent=blk-8;Target=g33786.t1 1672328 1694780 +
scaffold_0004 microsynteny match_part 1125506 1134519 488.0 - . ID=blk-8.3.Em0004g160a;Parent=blk-8;Target=g33786.t1 1672328 1694780 +
scaffold_0004 microsynteny match_part 1143499 1152861 75.9 + . ID=blk-8.4.Em0004g162a;Parent=blk-8;Target=g33786.t1 1672328 1694780 +
scaffold_0004 microsynteny match_part 1153049 1167039 503.8 + . ID=blk-8.5.Em0004g163a;Parent=blk-8;Target=g33786.t1 1672328 1694780 +
scaffold_0004 microsynteny match 1191867 1300073 7 + . ID=blk-9;Name=blk-9_to_Bf_V2_200;Target=Bf_V2_200 445362 465740
scaffold_0004 microsynteny match_part 1191867 1198779 447.2 - . ID=blk-9.1.Em0004g168a;Parent=blk-9;Target=g34072.t2 445362 460970 -
scaffold_0004 microsynteny match_part 1208090 1214359 516.2 - . ID=blk-9.2.Em0004g169a;Parent=blk-9;Target=g34074.t1 476035 499604 -
scaffold_0004 microsynteny match_part 1225187 1231509 84.7 - . ID=blk-9.3.Em0004g170a;Parent=blk-9;Target=g34074.t1 476035 499604 -
scaffold_0004 microsynteny match_part 1242412 1248529 522.7 - . ID=blk-9.4.Em0004g171a;Parent=blk-9;Target=g34072.t1 445362 465740 -
scaffold_0004 microsynteny match_part 1255279 1263539 375.6 + . ID=blk-9.5.Em0004g172a;Parent=blk-9;Target=g34072.t1 445362 465740 -
scaffold_0004 microsynteny match_part 1275383 1281569 521.5 - . ID=blk-9.6.Em0004g174a;Parent=blk-9;Target=g34072.t1 445362 465740 -
scaffold_0004 microsynteny match_part 1287709 1300073 500.4 + . ID=blk-9.7.Em0004g175a;Parent=blk-9;Target=g34072.t1 445362 465740 -
scaffold_0004 microsynteny match 1327339 1374228 3 + . ID=blk-10;Name=blk-10_to_Bf_V2_133;Target=Bf_V2_133 1036196 1052611
scaffold_0004 microsynteny match_part 1327339 1349683 1200.3 + . ID=blk-10.1.Em0004g181a;Parent=blk-10;Target=g21195.t1 1036196 1052611 +
scaffold_0004 microsynteny match_part 1349739 1350901 193.4 + . ID=blk-10.2.Em0004g182a;Parent=blk-10;Target=g21195.t2 1036196 1052611 +
scaffold_0004 microsynteny match_part 1370640 1374228 545.8 + . ID=blk-10.3.Em0004g184a;Parent=blk-10;Target=g21195.t2 1036196 1052611 +
scaffold_0004 microsynteny match 2228102 2263622 3 + . ID=blk-11;Name=blk-11_to_Bf_V2_150;Target=Bf_V2_150 2538080 2557011
scaffold_0004 microsynteny match_part 2228102 2230026 122.5 + . ID=blk-11.1.Em0004g304a;Parent=blk-11;Target=g25287.t2 2538080 2557381 -
scaffold_0004 microsynteny match_part 2230102 2235353 227.6 + . ID=blk-11.2.Em0004g305a;Parent=blk-11;Target=g25287.t1 2538080 2557011 -
scaffold_0004 microsynteny match_part 2252362 2263622 115.9 - . ID=blk-11.3.Em0004g306a;Parent=blk-11;Target=g25287.t1 2538080 2557011 -
scaffold_0004 microsynteny match 2976506 3003345 3 + . ID=blk-12;Name=blk-12_to_Bf_V2_67;Target=Bf_V2_67 798949 809609
scaffold_0004 microsynteny match_part 2976506 2980955 229.6 - . ID=blk-12.1.Em0004g410a;Parent=blk-12;Target=g12676.t2 798949 809609 +
scaffold_0004 microsynteny match_part 2982755 2986345 64.3 - . ID=blk-12.2.Em0004g411a;Parent=blk-12;Target=g12676.t1 798949 809609 +
scaffold_0004 microsynteny match_part 2993743 3003345 193.0 - . ID=blk-12.3.Em0004g412a;Parent=blk-12;Target=g12676.t1 798949 809609 +
scaffold_0004 microsynteny match 4041845 4064249 3 + . ID=blk-13;Name=blk-13_to_Bf_V2_243;Target=Bf_V2_243 435586 440730
scaffold_0004 microsynteny match_part 4041845 4044299 100.1 - . ID=blk-13.1.Em0004g529a;Parent=blk-13;Target=g38933.t1 435586 440730 +
scaffold_0004 microsynteny match_part 4048362 4051579 95.1 - . ID=blk-13.2.Em0004g530a;Parent=blk-13;Target=g38933.t2 435820 440730 +
scaffold_0004 microsynteny match_part 4059071 4064249 137.5 - . ID=blk-13.3.Em0004g531a;Parent=blk-13;Target=g38933.t2 435820 440730 +
scaffold_0004 microsynteny match 4593804 4648320 4 + . ID=blk-14;Name=blk-14_to_Bf_V2_67;Target=Bf_V2_67 367434 377185
scaffold_0004 microsynteny match_part 4593804 4607910 231.5 - . ID=blk-14.1.Em0004g599a;Parent=blk-14;Target=g12643.t2 367434 377185 -
scaffold_0004 microsynteny match_part 4611797 4617950 107.5 - . ID=blk-14.2.Em0004g600a;Parent=blk-14;Target=g12643.t1 367434 377185 -
scaffold_0004 microsynteny match_part 4627190 4632185 92.4 + . ID=blk-14.3.Em0004g601a;Parent=blk-14;Target=g12643.t1 367434 377185 -
scaffold_0004 microsynteny match_part 4641642 4648320 63.9 - . ID=blk-14.4.Em0004g603a;Parent=blk-14;Target=g12643.t1 367434 377185 -
scaffold_0004 microsynteny match 4663680 4703394 3 + . ID=blk-15;Name=blk-15_to_Bf_V2_67;Target=Bf_V2_67 367434 377185
scaffold_0004 microsynteny match_part 4663680 4673488 140.2 + . ID=blk-15.1.Em0004g607a;Parent=blk-15;Target=g12643.t2 367434 377185 -
scaffold_0004 microsynteny match_part 4677656 4683750 104.8 - . ID=blk-15.2.Em0004g608a;Parent=blk-15;Target=g12643.t1 367434 377185 -
scaffold_0004 microsynteny match_part 4699940 4703394 51.2 + . ID=blk-15.3.Em0004g610a;Parent=blk-15;Target=g12643.t1 367434 377185 -
scaffold_0004 microsynteny match 4877059 4895487 3 + . ID=blk-16;Name=blk-16_to_Bf_V2_67;Target=Bf_V2_67 367434 383884
scaffold_0004 microsynteny match_part 4877059 4880820 325.9 - . ID=blk-16.1.Em0004g633a;Parent=blk-16;Target=g12643.t2 367434 377185 -
scaffold_0004 microsynteny match_part 4880951 4887890 532.3 - . ID=blk-16.2.Em0004g634a;Parent=blk-16;Target=g12643.t1 367434 377185 -
scaffold_0004 microsynteny match_part 4887990 4895487 552.0 + . ID=blk-16.3.Em0004g635a;Parent=blk-16;Target=g12644.t1 377655 383884 +
scaffold_0004 microsynteny match 5826757 5867867 4 + . ID=blk-17;Name=blk-17_to_Bf_V2_67;Target=Bf_V2_67 367434 377185
scaffold_0004 microsynteny match_part 5826757 5848678 101.7 + . ID=blk-17.1.Em0004g744a;Parent=blk-17;Target=g12643.t2 367434 377185 -
scaffold_0004 microsynteny match_part 5848703 5853207 64.3 - . ID=blk-17.2.Em0004g745a;Parent=blk-17;Target=g12643.t1 367434 377185 -
scaffold_0004 microsynteny match_part 5853637 5862691 84.3 + . ID=blk-17.3.Em0004g746a;Parent=blk-17;Target=g12643.t1 367434 377185 -
scaffold_0004 microsynteny match_part 5863358 5867867 66.6 - . ID=blk-17.4.Em0004g747a;Parent=blk-17;Target=g12643.t1 367434 377185 -
scaffold_0004 microsynteny match 6053887 6077417 3 + . ID=blk-18;Name=blk-18_to_Bf_V2_132;Target=Bf_V2_132 3894923 3897242
scaffold_0004 microsynteny match_part 6053887 6055916 107.8 + . ID=blk-18.1.Em0004g775a;Parent=blk-18;Target=g20975.t1 3894923 3897266 -
scaffold_0004 microsynteny match_part 6070123 6071957 107.1 - . ID=blk-18.2.Em0004g777a;Parent=blk-18;Target=g20975.t2 3894923 3897242 -
scaffold_0004 microsynteny match_part 6075516 6077417 96.3 - . ID=blk-18.3.Em0004g778a;Parent=blk-18;Target=g20975.t2 3894923 3897242 -
scaffold_0004 microsynteny match 6149977 6187887 4 + . ID=blk-19;Name=blk-19_to_Bf_V2_141;Target=Bf_V2_141 422039 425038
scaffold_0004 microsynteny match_part 6149977 6153272 100.5 + . ID=blk-19.1.Em0004g786a;Parent=blk-19;Target=g22868.t2 422039 425038 -
scaffold_0004 microsynteny match_part 6156804 6158167 107.8 - . ID=blk-19.2.Em0004g787a;Parent=blk-19;Target=g22868.t1 422039 425038 -
scaffold_0004 microsynteny match_part 6167645 6169387 105.1 - . ID=blk-19.3.Em0004g789a;Parent=blk-19;Target=g22868.t1 422039 425038 -
scaffold_0004 microsynteny match_part 6182247 6187887 111.7 - . ID=blk-19.4.Em0004g791a;Parent=blk-19;Target=g22868.t1 422039 425038 -
scaffold_0004 microsynteny match 6301829 6321555 3 + . ID=blk-20;Name=blk-20_to_Bf_V2_88;Target=Bf_V2_88 1964516 1967754
scaffold_0004 microsynteny match_part 6301829 6303588 65.5 + . ID=blk-20.1.Em0004g804a;Parent=blk-20;Target=g13679.t2 1964516 1967754 -
scaffold_0004 microsynteny match_part 6317289 6318886 95.1 + . ID=blk-20.2.Em0004g806a;Parent=blk-20;Target=g13679.t1 1964516 1967754 -
scaffold_0004 microsynteny match_part 6319799 6321555 52.4 + . ID=blk-20.3.Em0004g807a;Parent=blk-20;Target=g13679.t1 1964516 1967754 -
scaffold_0004 microsynteny match 6654919 6693179 3 + . ID=blk-21;Name=blk-21_to_Bf_V2_88;Target=Bf_V2_88 1964516 1967754
scaffold_0004 microsynteny match_part 6654919 6657350 67.8 + . ID=blk-21.1.Em0004g850a;Parent=blk-21;Target=g13679.t2 1964516 1967754 -
scaffold_0004 microsynteny match_part 6666219 6668502 73.2 + . ID=blk-21.2.Em0004g852a;Parent=blk-21;Target=g13679.t1 1964516 1967754 -
scaffold_0004 microsynteny match_part 6690942 6693179 90.9 - . ID=blk-21.3.Em0004g855a;Parent=blk-21;Target=g13679.t1 1964516 1967754 -
scaffold_0004 microsynteny match 7785475 7813293 3 + . ID=blk-22;Name=blk-22_to_Bf_V2_231;Target=Bf_V2_231 187681 194513
scaffold_0004 microsynteny match_part 7785475 7789683 344.4 - . ID=blk-22.1.Em0004g976a;Parent=blk-22;Target=g37888.t1 187681 194513 +
scaffold_0004 microsynteny match_part 7791078 7796533 392.9 - . ID=blk-22.2.Em0004g977a;Parent=blk-22;Target=g37888.t2 187681 194513 +
scaffold_0004 microsynteny match_part 7807927 7813293 392.9 - . ID=blk-22.3.Em0004g979a;Parent=blk-22;Target=g37888.t2 187681 194513 +
scaffold_0004 microsynteny match 8826567 8878368 3 + . ID=blk-23;Name=blk-23_to_Bf_V2_102;Target=Bf_V2_102 207021 210039
scaffold_0004 microsynteny match_part 8826567 8827578 90.5 - . ID=blk-23.1.Em0004g1088a;Parent=blk-23;Target=g16682.t1 207021 210735 -
scaffold_0004 microsynteny match_part 8850588 8855906 73.9 + . ID=blk-23.2.Em0004g1091a;Parent=blk-23;Target=g16677.t1 178182 187123 -
scaffold_0004 microsynteny match_part 8876933 8878368 87.4 - . ID=blk-23.3.Em0004g1093a;Parent=blk-23;Target=g16682.t2 207021 210039 -
scaffold_0004 microsynteny match 10129892 10172768 3 - . ID=blk-24;Name=blk-24_to_Bf_V2_226;Target=Bf_V2_226 2003230 2011388
scaffold_0004 microsynteny match_part 10129892 10133773 295.0 + . ID=blk-24.1.Em0004g1241a;Parent=blk-24;Target=g37505.t1 2011388 2021594 +
scaffold_0004 microsynteny match_part 10137112 10142570 248.4 + . ID=blk-24.2.Em0004g1242a;Parent=blk-24;Target=g37501.t1 1998259 2003230 +
scaffold_0004 microsynteny match_part 10166692 10172768 289.3 + . ID=blk-24.3.Em0004g1244a;Parent=blk-24;Target=g37501.t1 1998259 2003230 +
scaffold_0004 microsynteny match 10921169 10969711 3 + . ID=blk-25;Name=blk-25_to_Bf_V2_166;Target=Bf_V2_166 140472 170643
scaffold_0004 microsynteny match_part 10921169 10923721 77.4 - . ID=blk-25.1.Em0004g1321a;Parent=blk-25;Target=g28077.t1 140472 170643 -
scaffold_0004 microsynteny match_part 10931467 10933931 57.8 - . ID=blk-25.2.Em0004g1322a;Parent=blk-25;Target=g28077.t2 140472 170643 -
scaffold_0004 microsynteny match_part 10967222 10969711 59.3 - . ID=blk-25.3.Em0004g1325a;Parent=blk-25;Target=g28077.t2 140472 170643 -
scaffold_0004 microsynteny match 11102876 11135670 3 + . ID=blk-26;Name=blk-26_to_Bf_V2_166;Target=Bf_V2_166 140472 170643
scaffold_0004 microsynteny match_part 11102876 11105371 77.8 - . ID=blk-26.1.Em0004g1342a;Parent=blk-26;Target=g28077.t2 140472 170643 -
scaffold_0004 microsynteny match_part 11114121 11117909 71.2 + . ID=blk-26.2.Em0004g1344a;Parent=blk-26;Target=g28077.t1 140472 170643 -
scaffold_0004 microsynteny match_part 11133161 11135670 71.6 + . ID=blk-26.3.Em0004g1346a;Parent=blk-26;Target=g28077.t1 140472 170643 -
scaffold_0004 microsynteny match 12851267 12874934 3 + . ID=blk-27;Name=blk-27_to_Bf_V2_90;Target=Bf_V2_90 246763 258991
scaffold_0004 microsynteny match_part 12851267 12852765 209.5 + . ID=blk-27.1.Em0004g1570a;Parent=blk-27;Target=g13992.t1 246763 258991 -
scaffold_0004 microsynteny match_part 12855437 12863624 407.5 + . ID=blk-27.2.Em0004g1572a;Parent=blk-27;Target=g13992.t2 246763 258991 -
scaffold_0004 microsynteny match_part 12867027 12874934 386.3 + . ID=blk-27.3.Em0004g1573a;Parent=blk-27;Target=g13992.t2 246763 258991 -
scaffold_0004 microsynteny match 14015151 14082217 3 + . ID=blk-28;Name=blk-28_to_Bf_V2_316;Target=Bf_V2_316 128889 139239
scaffold_0004 microsynteny match_part 14015151 14023657 126.3 - . ID=blk-28.1.Em0004g1731a;Parent=blk-28;Target=g44536.t2 128889 139239 -
scaffold_0004 microsynteny match_part 14052712 14061327 174.9 - . ID=blk-28.2.Em0004g1733a;Parent=blk-28;Target=g44536.t1 127587 139239 -
scaffold_0004 microsynteny match_part 14062815 14082217 109.0 - . ID=blk-28.3.Em0004g1734a;Parent=blk-28;Target=g44536.t1 127587 139239 -
scaffold_0004 microsynteny match 14140737 14223506 4 + . ID=blk-29;Name=blk-29_to_Bf_V2_228;Target=Bf_V2_228 1333457 1348722
scaffold_0004 microsynteny match_part 14140737 14155327 123.2 + . ID=blk-29.1.Em0004g1743a;Parent=blk-29;Target=g37680.t1 1333457 1348722 +
scaffold_0004 microsynteny match_part 14160367 14165223 45.4 + . ID=blk-29.2.Em0004g1744a;Parent=blk-29;Target=g37680.t2 1333457 1348722 +
scaffold_0004 microsynteny match_part 14176447 14185706 177.6 + . ID=blk-29.3.Em0004g1746a;Parent=blk-29;Target=g37680.t2 1333457 1348722 +
scaffold_0004 microsynteny match_part 14217342 14223506 177.6 + . ID=blk-29.4.Em0004g1748a;Parent=blk-29;Target=g37680.t2 1333457 1348722 +
scaffold_0005 microsynteny match 41636 89336 3 + . ID=blk-30;Name=blk-30_to_Bf_V2_25;Target=Bf_V2_25 3338360 3359952
scaffold_0005 microsynteny match_part 41636 49940 62.8 + . ID=blk-30.1.Em0005g9a;Parent=blk-30;Target=g5775.t2 3338360 3359952 +
scaffold_0005 microsynteny match_part 68151 79066 67.0 - . ID=blk-30.2.Em0005g11a;Parent=blk-30;Target=g5775.t1 3338555 3359952 +
scaffold_0005 microsynteny match_part 81313 89336 76.6 - . ID=blk-30.3.Em0005g12a;Parent=blk-30;Target=g5775.t1 3338555 3359952 +
scaffold_0005 microsynteny match 1404642 1456016 4 + . ID=blk-31;Name=blk-31_to_Bf_V2_63;Target=Bf_V2_63 719058 741394
scaffold_0005 microsynteny match_part 1404642 1415996 99.4 + . ID=blk-31.1.Em0005g202a;Parent=blk-31;Target=g11979.t1 719058 741394 +
scaffold_0005 microsynteny match_part 1416062 1422906 76.6 + . ID=blk-31.2.Em0005g203a;Parent=blk-31;Target=g11979.t2 719058 741394 +
scaffold_0005 microsynteny match_part 1444252 1448066 52.8 + . ID=blk-31.3.Em0005g206a;Parent=blk-31;Target=g11979.t2 719058 741394 +
scaffold_0005 microsynteny match_part 1448702 1456016 76.3 + . ID=blk-31.4.Em0005g208a;Parent=blk-31;Target=g11979.t2 719058 741394 +
scaffold_0005 microsynteny match 6935479 6986905 3 - . ID=blk-32;Name=blk-32_to_Bf_V2_199;Target=Bf_V2_199 1109437 1144103
scaffold_0005 microsynteny match_part 6935479 6942564 77.8 - . ID=blk-32.1.Em0005g822a;Parent=blk-32;Target=g34019.t2 1144103 1154371 -
scaffold_0005 microsynteny match_part 6943527 6953104 68.9 - . ID=blk-32.2.Em0005g823a;Parent=blk-32;Target=g34018.t1 1134411 1141491 -
scaffold_0005 microsynteny match_part 6975011 6986905 78.2 - . ID=blk-32.3.Em0005g824a;Parent=blk-32;Target=g34015.t2 1103749 1109437 -
scaffold_0005 microsynteny match 8674611 8680165 4 + . ID=blk-33;Name=blk-33_to_Bf_V2_229;Target=Bf_V2_229 101086 115014
scaffold_0005 microsynteny match_part 8674611 8675685 155.6 + . ID=blk-33.1.Em0005g1019a;Parent=blk-33;Target=g37765.t2 101086 115014 +
scaffold_0005 microsynteny match_part 8675761 8677075 294.3 + . ID=blk-33.2.Em0005g1020a;Parent=blk-33;Target=g37765.t1 101086 115014 +
scaffold_0005 microsynteny match_part 8677131 8678513 292.7 + . ID=blk-33.3.Em0005g1021a;Parent=blk-33;Target=g37765.t1 101086 115014 +
scaffold_0005 microsynteny match_part 8678561 8680165 284.6 + . ID=blk-33.4.Em0005g1022a;Parent=blk-33;Target=g37765.t1 101086 115014 +
scaffold_0005 microsynteny match 11157688 11210831 3 + . ID=blk-34;Name=blk-34_to_Bf_V2_115;Target=Bf_V2_115 37644 62377
scaffold_0005 microsynteny match_part 11157688 11160491 170.6 - . ID=blk-34.1.Em0005g1330a;Parent=blk-34;Target=g18455.t1 37644 62377 +
scaffold_0005 microsynteny match_part 11174242 11181671 248.1 - . ID=blk-34.2.Em0005g1331a;Parent=blk-34;Target=g18455.t2 37644 62377 +
scaffold_0005 microsynteny match_part 11208030 11210831 175.3 - . ID=blk-34.3.Em0005g1333a;Parent=blk-34;Target=g18455.t2 37644 62377 +
scaffold_0005 microsynteny match 11451767 11487742 4 + . ID=blk-35;Name=blk-35_to_Bf_V2_296;Target=Bf_V2_296 229274 249766
scaffold_0005 microsynteny match_part 11451767 11454226 250.0 - . ID=blk-35.1.Em0005g1359a;Parent=blk-35;Target=g43835.t2 229274 249766 -
scaffold_0005 microsynteny match_part 11455376 11465990 347.1 + . ID=blk-35.2.Em0005g1360a;Parent=blk-35;Target=g43835.t1 236587 249766 -
scaffold_0005 microsynteny match_part 11479396 11482358 213.8 + . ID=blk-35.3.Em0005g1361a;Parent=blk-35;Target=g43835.t1 236587 249766 -
scaffold_0005 microsynteny match_part 11486246 11487742 117.1 + . ID=blk-35.4.Em0005g1363a;Parent=blk-35;Target=g43835.t1 236587 249766 -
scaffold_0005 microsynteny match 11814246 11834074 3 + . ID=blk-36;Name=blk-36_to_Bf_V2_61;Target=Bf_V2_61 968844 987729
scaffold_0005 microsynteny match_part 11814246 11817600 56.6 + . ID=blk-36.1.Em0005g1403a;Parent=blk-36;Target=g11403.t2 968844 987729 -
scaffold_0005 microsynteny match_part 11821146 11825299 56.6 + . ID=blk-36.2.Em0005g1405a;Parent=blk-36;Target=g11403.t1 968844 987729 -
scaffold_0005 microsynteny match_part 11829226 11834074 57.0 + . ID=blk-36.3.Em0005g1406a;Parent=blk-36;Target=g11403.t1 968844 987729 -
scaffold_0005 microsynteny match 12256444 12293818 3 - . ID=blk-37;Name=blk-37_to_Bf_V2_98;Target=Bf_V2_98 4268887 4270637
scaffold_0005 microsynteny match_part 12256444 12259568 106.3 + . ID=blk-37.1.Em0005g1456a;Parent=blk-37;Target=g16188.t2 4270637 4283764 -
scaffold_0005 microsynteny match_part 12262874 12274627 53.5 + . ID=blk-37.2.Em0005g1458a;Parent=blk-37;Target=g16187.t2 4254632 4268887 -
scaffold_0005 microsynteny match_part 12276694 12293818 387.1 + . ID=blk-37.3.Em0005g1459a;Parent=blk-37;Target=g16187.t2 4254632 4268887 -
scaffold_0005 microsynteny match 12982888 13012502 4 - . ID=blk-38;Name=blk-38_to_Bf_V2_143;Target=Bf_V2_143 756876 776929
scaffold_0005 microsynteny match_part 12982888 12989448 192.6 - . ID=blk-38.1.Em0005g1534a;Parent=blk-38;Target=g23236.t1 776929 786126 +
scaffold_0005 microsynteny match_part 12989943 12995008 235.0 - . ID=blk-38.2.Em0005g1535a;Parent=blk-38;Target=g23236.t2 776929 786126 +
scaffold_0005 microsynteny match_part 12995514 12998848 250.8 - . ID=blk-38.3.Em0005g1536a;Parent=blk-38;Target=g23236.t2 776929 786126 +
scaffold_0005 microsynteny match_part 13005378 13012502 188.7 + . ID=blk-38.4.Em0005g1538a;Parent=blk-38;Target=g23233.t1 747553 756876 +
scaffold_0005 microsynteny match 13041028 13070332 4 + . ID=blk-39;Name=blk-39_to_Bf_V2_229;Target=Bf_V2_229 65715 76946
scaffold_0005 microsynteny match_part 13041028 13043932 263.1 + . ID=blk-39.1.Em0005g1549a;Parent=blk-39;Target=g37762.t2 65715 76946 +
scaffold_0005 microsynteny match_part 13048648 13053272 170.2 + . ID=blk-39.2.Em0005g1550a;Parent=blk-39;Target=g37762.t1 65715 76946 +
scaffold_0005 microsynteny match_part 13058648 13062917 210.3 + . ID=blk-39.3.Em0005g1552a;Parent=blk-39;Target=g37762.t1 65715 76946 +
scaffold_0005 microsynteny match_part 13066448 13070332 270.0 + . ID=blk-39.4.Em0005g1553a;Parent=blk-39;Target=g37762.t1 65715 76946 +
scaffold_0005 microsynteny match 13077518 13089251 3 + . ID=blk-40;Name=blk-40_to_Bf_V2_229;Target=Bf_V2_229 65715 76946
scaffold_0005 microsynteny match_part 13077518 13079792 115.9 + . ID=blk-40.1.Em0005g1556a;Parent=blk-40;Target=g37762.t2 65715 76946 +
scaffold_0005 microsynteny match_part 13080018 13082175 121.3 + . ID=blk-40.2.Em0005g1557a;Parent=blk-40;Target=g37762.t1 65715 76946 +
scaffold_0005 microsynteny match_part 13084158 13089251 263.1 + . ID=blk-40.3.Em0005g1558a;Parent=blk-40;Target=g37762.t1 65715 76946 +
scaffold_0005 microsynteny match 13270230 13344703 3 + . ID=blk-41;Name=blk-41_to_Bf_V2_23;Target=Bf_V2_23 1261086 1272612
scaffold_0005 microsynteny match_part 13270230 13292193 577.0 - . ID=blk-41.1.Em0005g1578a;Parent=blk-41;Target=g5172.t2 1261086 1277900 -
scaffold_0005 microsynteny match_part 13300354 13315723 226.5 - . ID=blk-41.2.Em0005g1580a;Parent=blk-41;Target=g5172.t3 1261086 1272612 -
scaffold_0005 microsynteny match_part 13323186 13344703 250.8 - . ID=blk-41.3.Em0005g1582a;Parent=blk-41;Target=g5172.t3 1261086 1272612 -
scaffold_0005 microsynteny match 13784539 13790792 3 - . ID=blk-42;Name=blk-42_to_Bf_V2_115;Target=Bf_V2_115 2391283 2399507
scaffold_0005 microsynteny match_part 13784539 13786892 238.8 - . ID=blk-42.1.Em0005g1654a;Parent=blk-42;Target=g18648.t1 2399507 2409327 -
scaffold_0005 microsynteny match_part 13786992 13789186 232.3 + . ID=blk-42.2.Em0005g1655a;Parent=blk-42;Target=g18646.t2 2380664 2391283 -
scaffold_0005 microsynteny match_part 13789188 13790792 134.0 - . ID=blk-42.3.Em0005g1656a;Parent=blk-42;Target=g18646.t2 2380664 2391283 -
scaffold_0006 microsynteny match 292399 350602 4 + . ID=blk-43;Name=blk-43_to_Bf_V2_316;Target=Bf_V2_316 127587 139239
scaffold_0006 microsynteny match_part 292399 311106 104.4 - . ID=blk-43.1.Em0006g42a;Parent=blk-43;Target=g44536.t1 127587 139239 -
scaffold_0006 microsynteny match_part 311691 318546 90.9 - . ID=blk-43.2.Em0006g43a;Parent=blk-43;Target=g44536.t2 128889 139239 -
scaffold_0006 microsynteny match_part 319686 329026 90.9 + . ID=blk-43.3.Em0006g44a;Parent=blk-43;Target=g44536.t2 128889 139239 -
scaffold_0006 microsynteny match_part 329686 350602 109.0 + . ID=blk-43.4.Em0006g45a;Parent=blk-43;Target=g44536.t2 128889 139239 -
scaffold_0006 microsynteny match 3953757 3999237 3 + . ID=blk-44;Name=blk-44_to_Bf_V2_25;Target=Bf_V2_25 1801517 1813359
scaffold_0006 microsynteny match_part 3953757 3959130 127.5 + . ID=blk-44.1.Em0006g429a;Parent=blk-44;Target=g5644.t1 1801517 1813359 +
scaffold_0006 microsynteny match_part 3963968 3968187 127.5 - . ID=blk-44.2.Em0006g430a;Parent=blk-44;Target=g5644.t2 1801517 1813359 +
scaffold_0006 microsynteny match_part 3996028 3999237 259.6 - . ID=blk-44.3.Em0006g433a;Parent=blk-44;Target=g5644.t2 1801517 1813359 +
scaffold_0006 microsynteny match 4635738 4658944 3 - . ID=blk-45;Name=blk-45_to_Bf_V2_144;Target=Bf_V2_144 503767 506070
scaffold_0006 microsynteny match_part 4635738 4641494 270.0 - . ID=blk-45.1.Em0006g498a;Parent=blk-45;Target=g23357.t1 506070 516416 +
scaffold_0006 microsynteny match_part 4648212 4650814 124.0 - . ID=blk-45.2.Em0006g500a;Parent=blk-45;Target=g23358.t1 518160 533711 +
scaffold_0006 microsynteny match_part 4654659 4658944 280.8 - . ID=blk-45.3.Em0006g501a;Parent=blk-45;Target=g23356.t1 492691 503767 +
scaffold_0006 microsynteny match 5882637 5918357 3 + . ID=blk-46;Name=blk-46_to_Bf_V2_157;Target=Bf_V2_157 728470 771294
scaffold_0006 microsynteny match_part 5882637 5899104 154.5 + . ID=blk-46.1.Em0006g629a;Parent=blk-46;Target=g26329.t1 728470 747583 +
scaffold_0006 microsynteny match_part 5899524 5904667 103.2 - . ID=blk-46.2.Em0006g630a;Parent=blk-46;Target=g26331.t1 754576 771294 +
scaffold_0006 microsynteny match_part 5906287 5918357 427.6 + . ID=blk-46.3.Em0006g631a;Parent=blk-46;Target=g26331.t1 754576 771294 +
scaffold_0006 microsynteny match 6474667 6495687 4 + . ID=blk-47;Name=blk-47_to_Bf_V2_261;Target=Bf_V2_261 1479369 1501937
scaffold_0006 microsynteny match_part 6474667 6478537 118.6 - . ID=blk-47.1.Em0006g690a;Parent=blk-47;Target=g41161.t2 1479369 1482239 -
scaffold_0006 microsynteny match_part 6478588 6488347 342.4 - . ID=blk-47.2.Em0006g691a;Parent=blk-47;Target=g41163.t2 1483371 1501937 -
scaffold_0006 microsynteny match_part 6488398 6490777 172.6 - . ID=blk-47.3.Em0006g692a;Parent=blk-47;Target=g41163.t1 1483371 1501937 -
scaffold_0006 microsynteny match_part 6490828 6495687 69.7 - . ID=blk-47.4.Em0006g693a;Parent=blk-47;Target=g41163.t1 1483371 1501937 -
scaffold_0006 microsynteny match 8270234 8295905 3 + . ID=blk-48;Name=blk-48_to_Bf_V2_299;Target=Bf_V2_299 306710 307941
scaffold_0006 microsynteny match_part 8270234 8272385 68.2 - . ID=blk-48.1.Em0006g880a;Parent=blk-48;Target=g43998.t1 306710 307941 +
scaffold_0006 microsynteny match_part 8272616 8278525 209.5 - . ID=blk-48.2.Em0006g881a;Parent=blk-48;Target=g43997.t1 292908 301623 +
scaffold_0006 microsynteny match_part 8286063 8295905 68.9 - . ID=blk-48.3.Em0006g883a;Parent=blk-48;Target=g43998.t2 305122 307941 +
scaffold_0006 microsynteny match 8471323 8509516 3 + . ID=blk-49;Name=blk-49_to_Bf_V2_21;Target=Bf_V2_21 6557262 6610697
scaffold_0006 microsynteny match_part 8471323 8473986 245.7 + . ID=blk-49.1.Em0006g904a;Parent=blk-49;Target=g4503.t1 6557262 6600770 +
scaffold_0006 microsynteny match_part 8481103 8484899 570.9 + . ID=blk-49.2.Em0006g906a;Parent=blk-49;Target=g4503.t2 6557262 6610697 +
scaffold_0006 microsynteny match_part 8485563 8509516 2777.3 + . ID=blk-49.3.Em0006g908a;Parent=blk-49;Target=g4503.t2 6557262 6610697 +
scaffold_0006 microsynteny match 9037761 9091900 3 + . ID=blk-50;Name=blk-50_to_Bf_V2_25;Target=Bf_V2_25 747541 773205
scaffold_0006 microsynteny match_part 9037761 9061900 375.9 - . ID=blk-50.1.Em0006g969a;Parent=blk-50;Target=g5533.t2 747541 773205 +
scaffold_0006 microsynteny match_part 9067796 9071120 188.3 - . ID=blk-50.2.Em0006g970a;Parent=blk-50;Target=g5533.t1 747541 773205 +
scaffold_0006 microsynteny match_part 9078619 9091900 59.3 - . ID=blk-50.3.Em0006g972a;Parent=blk-50;Target=g5533.t1 747541 773205 +
scaffold_0006 microsynteny match 12350328 12396650 3 + . ID=blk-51;Name=blk-51_to_Bf_V2_70;Target=Bf_V2_70 126628 130734
scaffold_0006 microsynteny match_part 12350328 12353496 394.8 + . ID=blk-51.1.Em0006g1382a;Parent=blk-51;Target=g13004.t1 126628 140448 -
scaffold_0006 microsynteny match_part 12356968 12360508 330.5 + . ID=blk-51.2.Em0006g1383a;Parent=blk-51;Target=g13004.t2 126628 130734 -
scaffold_0006 microsynteny match_part 12392528 12396650 344.7 + . ID=blk-51.3.Em0006g1385a;Parent=blk-51;Target=g13004.t2 126628 130734 -
scaffold_0006 microsynteny match 12613455 12669922 3 + . ID=blk-52;Name=blk-52_to_Bf_V2_216;Target=Bf_V2_216 1123298 1129736
scaffold_0006 microsynteny match_part 12613455 12625522 118.6 - . ID=blk-52.1.Em0006g1413a;Parent=blk-52;Target=g36088.t2 1123298 1129736 +
scaffold_0006 microsynteny match_part 12643108 12652422 112.1 - . ID=blk-52.2.Em0006g1416a;Parent=blk-52;Target=g36088.t1 1124754 1129736 +
scaffold_0006 microsynteny match_part 12660473 12669922 114.8 - . ID=blk-52.3.Em0006g1418a;Parent=blk-52;Target=g36088.t1 1124754 1129736 +
scaffold_0007 microsynteny match 1541113 1574416 7 + . ID=blk-53;Name=blk-53_to_Bf_V2_174;Target=Bf_V2_174 3415745 3443450
scaffold_0007 microsynteny match_part 1541113 1541588 167.5 - . ID=blk-53.1.Em0007g188a;Parent=blk-53;Target=g29410.t1 3415745 3416708 +
scaffold_0007 microsynteny match_part 1541708 1544828 181.8 + . ID=blk-53.2.Em0007g189a;Parent=blk-53;Target=g29412.t1 3418671 3419048 +
scaffold_0007 microsynteny match_part 1554031 1554498 156.0 - . ID=blk-53.3.Em0007g190a;Parent=blk-53;Target=g29416.t1 3443085 3443450 -
scaffold_0007 microsynteny match_part 1554848 1559452 114.8 + . ID=blk-53.4.Em0007g191a;Parent=blk-53;Target=g29412.t1 3418671 3419048 +
scaffold_0007 microsynteny match_part 1560863 1562458 177.2 - . ID=blk-53.5.Em0007g192a;Parent=blk-53;Target=g29412.t1 3418671 3419048 +
scaffold_0007 microsynteny match_part 1572928 1573688 181.8 - . ID=blk-53.6.Em0007g193a;Parent=blk-53;Target=g29412.t1 3418671 3419048 +
scaffold_0007 microsynteny match_part 1573828 1574416 152.9 + . ID=blk-53.7.Em0007g194a;Parent=blk-53;Target=g29416.t1 3443085 3443450 -
scaffold_0007 microsynteny match 6787404 6849070 3 + . ID=blk-54;Name=blk-54_to_Bf_V2_199;Target=Bf_V2_199 1144103 1154371
scaffold_0007 microsynteny match_part 6787404 6790200 257.7 + . ID=blk-54.1.Em0007g861a;Parent=blk-54;Target=g34019.t2 1144103 1154371 -
scaffold_0007 microsynteny match_part 6807634 6821393 328.9 + . ID=blk-54.2.Em0007g863a;Parent=blk-54;Target=g34019.t1 1144103 1154371 -
scaffold_0007 microsynteny match_part 6827424 6849070 438.3 + . ID=blk-54.3.Em0007g864a;Parent=blk-54;Target=g34019.t1 1144103 1154371 -
scaffold_0007 microsynteny match 8186068 8189150 3 - . ID=blk-55;Name=blk-55_to_Bf_V2_42;Target=Bf_V2_42 562415 572540
scaffold_0007 microsynteny match_part 8186068 8186832 144.4 + . ID=blk-55.1.Em0007g1004a;Parent=blk-55;Target=g10097.t2 572540 574722 -
scaffold_0007 microsynteny match_part 8187012 8187738 152.9 - . ID=blk-55.2.Em0007g1005a;Parent=blk-55;Target=g10096.t1 560399 562415 -
scaffold_0007 microsynteny match_part 8188368 8189150 148.3 + . ID=blk-55.3.Em0007g1006a;Parent=blk-55;Target=g10096.t1 560399 562415 -
scaffold_0001 microsynteny match 534616 561709 4 + . ID=blk-56;Name=blk-56_to_Bf_V2_34;Target=Bf_V2_34 1769016 1783452
scaffold_0001 microsynteny match_part 534616 538935 184.9 + . ID=blk-56.1.Em0001g69a;Parent=blk-56;Target=g7501.t1 1769016 1783452 -
scaffold_0001 microsynteny match_part 540086 541743 186.8 + . ID=blk-56.2.Em0001g70a;Parent=blk-56;Target=g7501.t2 1769016 1783452 -
scaffold_0001 microsynteny match_part 546206 547820 192.6 + . ID=blk-56.3.Em0001g71a;Parent=blk-56;Target=g7501.t2 1769016 1783452 -
scaffold_0001 microsynteny match_part 559276 561709 191.0 + . ID=blk-56.4.Em0001g73a;Parent=blk-56;Target=g7501.t2 1769016 1783452 -
scaffold_0001 microsynteny match 6064750 6082420 3 + . ID=blk-57;Name=blk-57_to_Bf_V2_21;Target=Bf_V2_21 9502365 9505271
scaffold_0001 microsynteny match_part 6064750 6066946 224.2 + . ID=blk-57.1.Em0001g723a;Parent=blk-57;Target=g4736.t2 9502365 9505271 +
scaffold_0001 microsynteny match_part 6071299 6074540 146.7 - . ID=blk-57.2.Em0001g724a;Parent=blk-57;Target=g4736.t1 9502347 9505271 +
scaffold_0001 microsynteny match_part 6077649 6082420 133.7 - . ID=blk-57.3.Em0001g725a;Parent=blk-57;Target=g4736.t1 9502347 9505271 +
scaffold_0001 microsynteny match 13297752 13311396 3 + . ID=blk-58;Name=blk-58_to_Bf_V2_196;Target=Bf_V2_196 7017348 7022399
scaffold_0001 microsynteny match_part 13297752 13302862 167.2 + . ID=blk-58.1.Em0001g1438a;Parent=blk-58;Target=g33257.t2 7017348 7022399 +
scaffold_0001 microsynteny match_part 13303212 13307858 216.1 + . ID=blk-58.2.Em0001g1439a;Parent=blk-58;Target=g33257.t1 7017348 7022399 +
scaffold_0001 microsynteny match_part 13308032 13311396 223.8 + . ID=blk-58.3.Em0001g1440a;Parent=blk-58;Target=g33257.t1 7017348 7022399 +
scaffold_0001 microsynteny match 20424410 20456236 3 + . ID=blk-59;Name=blk-59_to_Bf_V2_201;Target=Bf_V2_201 703877 716053
scaffold_0001 microsynteny match_part 20424410 20427178 161.4 + . ID=blk-59.1.Em0001g2213a;Parent=blk-59;Target=g34276.t1 703877 716053 -
scaffold_0001 microsynteny match_part 20427785 20432220 131.7 - . ID=blk-59.2.Em0001g2214a;Parent=blk-59;Target=g34276.t2 703877 716053 -
scaffold_0001 microsynteny match_part 20453390 20456236 189.1 + . ID=blk-59.3.Em0001g2217a;Parent=blk-59;Target=g34276.t2 703877 716053 -
scaffold_0001 microsynteny match 24468800 24514580 4 + . ID=blk-60;Name=blk-60_to_Bf_V2_150;Target=Bf_V2_150 3275884 3279437
scaffold_0001 microsynteny match_part 24468800 24480384 461.5 + . ID=blk-60.1.Em0001g2698a;Parent=blk-60;Target=g25342.t1 3275884 3277257 +
scaffold_0001 microsynteny match_part 24484170 24503303 238.4 + . ID=blk-60.2.Em0001g2700a;Parent=blk-60;Target=g25343.t1 3278976 3279437 +
scaffold_0001 microsynteny match_part 24504020 24509340 70.5 + . ID=blk-60.3.Em0001g2701a;Parent=blk-60;Target=g25339.t2 3240351 3252991 -
scaffold_0001 microsynteny match_part 24511549 24514580 206.1 - . ID=blk-60.4.Em0001g2703a;Parent=blk-60;Target=g25343.t1 3278976 3279437 +
scaffold_0001 microsynteny match 24618140 24661901 3 + . ID=blk-61;Name=blk-61_to_Bf_V2_150;Target=Bf_V2_150 3275884 3279437
scaffold_0001 microsynteny match_part 24618140 24631049 469.5 + . ID=blk-61.1.Em0001g2718a;Parent=blk-61;Target=g25342.t1 3275884 3277257 +
scaffold_0001 microsynteny match_part 24637180 24648828 230.3 + . ID=blk-61.2.Em0001g2719a;Parent=blk-61;Target=g25343.t1 3278976 3279437 +
scaffold_0001 microsynteny match_part 24651910 24661901 227.6 + . ID=blk-61.3.Em0001g2720a;Parent=blk-61;Target=g25343.t1 3278976 3279437 +
scaffold_0001 microsynteny match 24698534 24747364 3 + . ID=blk-62;Name=blk-62_to_Bf_V2_150;Target=Bf_V2_150 3275884 3279437
scaffold_0001 microsynteny match_part 24698534 24705420 268.1 - . ID=blk-62.1.Em0001g2726a;Parent=blk-62;Target=g25342.t1 3275884 3277257 +
scaffold_0001 microsynteny match_part 24727215 24737050 252.7 - . ID=blk-62.2.Em0001g2729a;Parent=blk-62;Target=g25343.t1 3278976 3279437 +
scaffold_0001 microsynteny match_part 24746520 24747364 199.1 + . ID=blk-62.3.Em0001g2731a;Parent=blk-62;Target=g25343.t1 3278976 3279437 +
scaffold_0001 microsynteny match 24805982 24843151 3 + . ID=blk-63;Name=blk-63_to_Bf_V2_150;Target=Bf_V2_150 3275884 3279437
scaffold_0001 microsynteny match_part 24805982 24807916 461.8 + . ID=blk-63.1.Em0001g2736a;Parent=blk-63;Target=g25342.t1 3275884 3277257 +
scaffold_0001 microsynteny match_part 24819792 24825308 100.1 + . ID=blk-63.2.Em0001g2738a;Parent=blk-63;Target=g25343.t1 3278976 3279437 +
scaffold_0001 microsynteny match_part 24833502 24843151 218.0 + . ID=blk-63.3.Em0001g2739a;Parent=blk-63;Target=g25343.t1 3278976 3279437 +
scaffold_0001 microsynteny match 25378183 25429971 3 + . ID=blk-64;Name=blk-64_to_Bf_V2_25;Target=Bf_V2_25 1801517 1813359
scaffold_0001 microsynteny match_part 25378183 25384091 131.7 - . ID=blk-64.1.Em0001g2803a;Parent=blk-64;Target=g5644.t1 1801517 1813359 +
scaffold_0001 microsynteny match_part 25416596 25422691 237.3 - . ID=blk-64.2.Em0001g2806a;Parent=blk-64;Target=g5644.t2 1801517 1813359 +
scaffold_0001 microsynteny match_part 25425322 25429971 237.3 - . ID=blk-64.3.Em0001g2807a;Parent=blk-64;Target=g5644.t2 1801517 1813359 +
scaffold_0001 microsynteny match 30495432 30547875 4 + . ID=blk-65;Name=blk-65_to_Bf_V2_101;Target=Bf_V2_101 151679 163261
scaffold_0001 microsynteny match_part 30495432 30498685 231.1 - . ID=blk-65.1.Em0001g3319a;Parent=blk-65;Target=g16553.t2 151679 163261 -
scaffold_0001 microsynteny match_part 30505277 30505855 124.4 - . ID=blk-65.2.Em0001g3320a;Parent=blk-65;Target=g16553.t1 151679 163261 -
scaffold_0001 microsynteny match_part 30513656 30515355 81.3 - . ID=blk-65.3.Em0001g3322a;Parent=blk-65;Target=g16553.t1 151679 163261 -
scaffold_0001 microsynteny match_part 30540001 30547875 488.4 - . ID=blk-65.4.Em0001g3325a;Parent=blk-65;Target=g16553.t1 151679 163261 -
scaffold_0001 microsynteny match 30977413 31012597 3 + . ID=blk-66;Name=blk-66_to_Bf_V2_101;Target=Bf_V2_101 151679 163261
scaffold_0001 microsynteny match_part 30977413 30985110 771.5 + . ID=blk-66.1.Em0001g3380a;Parent=blk-66;Target=g16553.t1 151679 163261 -
scaffold_0001 microsynteny match_part 30988913 30995140 144.4 + . ID=blk-66.2.Em0001g3382a;Parent=blk-66;Target=g16553.t2 151679 163261 -
scaffold_0001 microsynteny match_part 30999833 31012597 184.1 + . ID=blk-66.3.Em0001g3383a;Parent=blk-66;Target=g16553.t2 151679 163261 -
scaffold_0002 microsynteny match 28960 62985 4 + . ID=blk-67;Name=blk-67_to_Bf_V2_2;Target=Bf_V2_2 1601322 1604721
scaffold_0002 microsynteny match_part 28960 29996 147.5 - . ID=blk-67.1.Em0002g4a;Parent=blk-67;Target=g685.t2 1601322 1604721 +
scaffold_0002 microsynteny match_part 31740 35946 422.5 - . ID=blk-67.2.Em0002g6a;Parent=blk-67;Target=g685.t1 1601307 1604721 +
scaffold_0002 microsynteny match_part 53006 60451 336.3 + . ID=blk-67.3.Em0002g8a;Parent=blk-67;Target=g685.t1 1601307 1604721 +
scaffold_0002 microsynteny match_part 62196 62985 64.7 + . ID=blk-67.4.Em0002g9a;Parent=blk-67;Target=g685.t1 1601307 1604721 +
scaffold_0002 microsynteny match 2091206 2130666 4 - . ID=blk-68;Name=blk-68_to_Bf_V2_21;Target=Bf_V2_21 9265444 9271405
scaffold_0002 microsynteny match_part 2091206 2096187 49.7 + . ID=blk-68.1.Em0002g246a;Parent=blk-68;Target=g4711.t2 9271405 9275196 -
scaffold_0002 microsynteny match_part 2104136 2114840 103.2 + . ID=blk-68.2.Em0002g248a;Parent=blk-68;Target=g4709.t1 9263433 9265444 +
scaffold_0002 microsynteny match_part 2115896 2124056 103.2 + . ID=blk-68.3.Em0002g249a;Parent=blk-68;Target=g4709.t1 9263433 9265444 +
scaffold_0002 microsynteny match_part 2127314 2130666 118.6 - . ID=blk-68.4.Em0002g250a;Parent=blk-68;Target=g4709.t1 9263433 9265444 +
scaffold_0002 microsynteny match 10586512 10703072 5 + . ID=blk-69;Name=blk-69_to_Bf_V2_167;Target=Bf_V2_167 779738 829053
scaffold_0002 microsynteny match_part 10586512 10593458 374.4 + . ID=blk-69.1.Em0002g1059a;Parent=blk-69;Target=g28359.t1 779738 829053 -
scaffold_0002 microsynteny match_part 10598145 10638372 1697.6 - . ID=blk-69.2.Em0002g1061a;Parent=blk-69;Target=g28359.t2 779738 829053 -
scaffold_0002 microsynteny match_part 10653612 10656910 260.0 + . ID=blk-69.3.Em0002g1063a;Parent=blk-69;Target=g28359.t2 779738 829053 -
scaffold_0002 microsynteny match_part 10662920 10664992 128.3 - . ID=blk-69.4.Em0002g1066a;Parent=blk-69;Target=g28359.t2 779738 829053 -
scaffold_0002 microsynteny match_part 10665177 10703072 1503.4 - . ID=blk-69.5.Em0002g1067a;Parent=blk-69;Target=g28359.t2 779738 829053 -
scaffold_0002 microsynteny match 12668463 12712968 3 + . ID=blk-70;Name=blk-70_to_Bf_V2_100;Target=Bf_V2_100 136828 144600
scaffold_0002 microsynteny match_part 12668463 12673686 80.5 + . ID=blk-70.1.Em0002g1283a;Parent=blk-70;Target=g16369.t1 136828 144600 -
scaffold_0002 microsynteny match_part 12698953 12700063 80.1 + . ID=blk-70.2.Em0002g1286a;Parent=blk-70;Target=g16369.t2 136828 144600 -
scaffold_0002 microsynteny match_part 12711863 12712968 84.7 + . ID=blk-70.3.Em0002g1288a;Parent=blk-70;Target=g16369.t2 136828 144600 -
scaffold_0002 microsynteny match 12705573 12732972 3 + . ID=blk-71;Name=blk-71_to_Bf_V2_63;Target=Bf_V2_63 765394 773936
scaffold_0002 microsynteny match_part 12705573 12710953 67.4 + . ID=blk-71.1.Em0002g1287a;Parent=blk-71;Target=g11981.t2 765394 773936 +
scaffold_0002 microsynteny match_part 12717823 12726476 67.4 + . ID=blk-71.2.Em0002g1289a;Parent=blk-71;Target=g11981.t1 765394 773936 +
scaffold_0002 microsynteny match_part 12731793 12732972 55.8 + . ID=blk-71.3.Em0002g1290a;Parent=blk-71;Target=g11981.t1 765394 773936 +
scaffold_0002 microsynteny match 15374727 15394145 3 + . ID=blk-72;Name=blk-72_to_Bf_V2_135;Target=Bf_V2_135 307729 312492
scaffold_0002 microsynteny match_part 15374727 15376325 109.8 - . ID=blk-72.1.Em0002g1615a;Parent=blk-72;Target=g21493.t2 307729 312492 -
scaffold_0002 microsynteny match_part 15379895 15389380 123.2 + . ID=blk-72.2.Em0002g1616a;Parent=blk-72;Target=g21493.t1 307729 312492 -
scaffold_0002 microsynteny match_part 15392513 15394145 85.5 - . ID=blk-72.3.Em0002g1617a;Parent=blk-72;Target=g21493.t1 307729 312492 -
scaffold_0003 microsynteny match 206461 250036 3 + . ID=blk-73;Name=blk-73_to_Bf_V2_39;Target=Bf_V2_39 1419961 1435268
scaffold_0003 microsynteny match_part 206461 222536 511.5 - . ID=blk-73.1.Em0003g34a;Parent=blk-73;Target=g8755.t1 1419961 1435268 -
scaffold_0003 microsynteny match_part 244574 249036 518.5 - . ID=blk-73.2.Em0003g36a;Parent=blk-73;Target=g8755.t2 1419961 1435268 -
scaffold_0003 microsynteny match_part 249087 250036 240.7 - . ID=blk-73.3.Em0003g37a;Parent=blk-73;Target=g8755.t2 1419961 1435268 -
scaffold_0003 microsynteny match 274897 283766 3 + . ID=blk-74;Name=blk-74_to_Bf_V2_39;Target=Bf_V2_39 698874 705760
scaffold_0003 microsynteny match_part 274897 276916 478.8 - . ID=blk-74.1.Em0003g47a;Parent=blk-74;Target=g8676.t1 698874 705760 -
scaffold_0003 microsynteny match_part 277026 280760 431.4 + . ID=blk-74.2.Em0003g48a;Parent=blk-74;Target=g8676.t2 698267 705760 -
scaffold_0003 microsynteny match_part 281056 283766 367.5 + . ID=blk-74.3.Em0003g49a;Parent=blk-74;Target=g8676.t2 698267 705760 -
scaffold_0003 microsynteny match 2582942 2598391 3 + . ID=blk-75;Name=blk-75_to_Bf_V2_201;Target=Bf_V2_201 703877 716053
scaffold_0003 microsynteny match_part 2582942 2587028 346.7 - . ID=blk-75.1.Em0003g331a;Parent=blk-75;Target=g34276.t1 703877 716053 -
scaffold_0003 microsynteny match_part 2588018 2592786 344.7 + . ID=blk-75.2.Em0003g332a;Parent=blk-75;Target=g34276.t2 703877 716053 -
scaffold_0003 microsynteny match_part 2593298 2598391 91.7 + . ID=blk-75.3.Em0003g333a;Parent=blk-75;Target=g34276.t2 703877 716053 -
scaffold_0003 microsynteny match 3691486 3725161 3 + . ID=blk-76;Name=blk-76_to_Bf_V2_25;Target=Bf_V2_25 76734 102666
scaffold_0003 microsynteny match_part 3691486 3698901 84.7 - . ID=blk-76.1.Em0003g483a;Parent=blk-76;Target=g5470.t1 76734 102666 +
scaffold_0003 microsynteny match_part 3707723 3716041 88.2 - . ID=blk-76.2.Em0003g485a;Parent=blk-76;Target=g5470.t2 76734 102666 +
scaffold_0003 microsynteny match_part 3719045 3725161 89.0 - . ID=blk-76.3.Em0003g486a;Parent=blk-76;Target=g5470.t2 76734 102666 +
scaffold_0003 microsynteny match 12505272 12531292 4 - . ID=blk-77;Name=blk-77_to_Bf_V2_20;Target=Bf_V2_20 93508 100411
scaffold_0003 microsynteny match_part 12505272 12507086 271.9 + . ID=blk-77.1.Em0003g1436a;Parent=blk-77;Target=g3801.t2 100411 104868 +
scaffold_0003 microsynteny match_part 12507274 12509032 271.9 - . ID=blk-77.2.Em0003g1437a;Parent=blk-77;Target=g3801.t1 100854 104868 +
scaffold_0003 microsynteny match_part 12514562 12519024 255.0 + . ID=blk-77.3.Em0003g1438a;Parent=blk-77;Target=g3801.t1 100854 104868 +
scaffold_0003 microsynteny match_part 12529541 12531292 244.2 - . ID=blk-77.4.Em0003g1439a;Parent=blk-77;Target=g3799.t1 89463 93508 +
scaffold_0003 microsynteny match 13790059 13826599 3 + . ID=blk-78;Name=blk-78_to_Bf_V2_102;Target=Bf_V2_102 207021 210735
scaffold_0003 microsynteny match_part 13790059 13793970 212.2 + . ID=blk-78.1.Em0003g1572a;Parent=blk-78;Target=g16682.t2 207021 210039 -
scaffold_0003 microsynteny match_part 13794710 13803309 466.5 - . ID=blk-78.2.Em0003g1573a;Parent=blk-78;Target=g16682.t1 207021 210735 -
scaffold_0003 microsynteny match_part 13820782 13826599 408.3 - . ID=blk-78.3.Em0003g1575a;Parent=blk-78;Target=g16682.t1 207021 210735 -
scaffold_0008 microsynteny match 491707 566128 5 + . ID=blk-79;Name=blk-79_to_Bf_V2_304;Target=Bf_V2_304 139889 155514
scaffold_0008 microsynteny match_part 491707 503053 548.9 + . ID=blk-79.1.Em0008g54a;Parent=blk-79;Target=g44184.t2 139889 155514 -
scaffold_0008 microsynteny match_part 506927 530509 511.9 + . ID=blk-79.2.Em0008g55a;Parent=blk-79;Target=g44184.t1 139889 155514 -
scaffold_0008 microsynteny match_part 534347 544116 380.2 + . ID=blk-79.3.Em0008g56a;Parent=blk-79;Target=g44184.t1 139889 155514 -
scaffold_0008 microsynteny match_part 549277 552570 189.1 + . ID=blk-79.4.Em0008g57a;Parent=blk-79;Target=g44182.t1 127697 134577 -
scaffold_0008 microsynteny match_part 555217 566128 463.8 + . ID=blk-79.5.Em0008g59a;Parent=blk-79;Target=g44184.t1 139889 155514 -
scaffold_0008 microsynteny match 1271650 1283736 3 + . ID=blk-80;Name=blk-80_to_Bf_V2_108;Target=Bf_V2_108 88559 90562
scaffold_0008 microsynteny match_part 1271650 1274892 49.7 - . ID=blk-80.1.Em0008g148a;Parent=blk-80;Target=g17569.t2 88559 90646 -
scaffold_0008 microsynteny match_part 1277008 1280402 48.9 - . ID=blk-80.2.Em0008g149a;Parent=blk-80;Target=g17569.t1 88559 90562 -
scaffold_0008 microsynteny match_part 1281762 1283736 48.5 + . ID=blk-80.3.Em0008g150a;Parent=blk-80;Target=g17569.t1 88559 90562 -
scaffold_0008 microsynteny match 2160104 2219925 4 - . ID=blk-81;Name=blk-81_to_Bf_V2_21;Target=Bf_V2_21 1361912 1386199
scaffold_0008 microsynteny match_part 2160104 2164510 302.4 - . ID=blk-81.1.Em0008g241a;Parent=blk-81;Target=g4005.t1 1386199 1401163 +
scaffold_0008 microsynteny match_part 2167870 2169088 138.3 + . ID=blk-81.2.Em0008g242a;Parent=blk-81;Target=g4003.t1 1355959 1361912 -
scaffold_0008 microsynteny match_part 2192259 2195670 163.7 - . ID=blk-81.3.Em0008g244a;Parent=blk-81;Target=g4003.t1 1355959 1361912 -
scaffold_0008 microsynteny match_part 2215280 2219925 238.4 + . ID=blk-81.4.Em0008g245a;Parent=blk-81;Target=g4003.t1 1355959 1361912 -
scaffold_0008 microsynteny match 3536415 3547764 3 + . ID=blk-82;Name=blk-82_to_Bf_V2_23;Target=Bf_V2_23 1424112 1429915
scaffold_0008 microsynteny match_part 3536415 3540315 302.4 + . ID=blk-82.1.Em0008g367a;Parent=blk-82;Target=g5193.t1 1424112 1429915 +
scaffold_0008 microsynteny match_part 3541385 3545199 249.2 + . ID=blk-82.2.Em0008g368a;Parent=blk-82;Target=g5193.t2 1424070 1429915 +
scaffold_0008 microsynteny match_part 3545265 3547764 302.0 + . ID=blk-82.3.Em0008g369a;Parent=blk-82;Target=g5193.t2 1424070 1429915 +
scaffold_0008 microsynteny match 5312067 5351566 3 + . ID=blk-83;Name=blk-83_to_Bf_V2_226;Target=Bf_V2_226 1438870 1442724
scaffold_0008 microsynteny match_part 5312067 5315936 60.1 - . ID=blk-83.1.Em0008g541a;Parent=blk-83;Target=g37440.t2 1438870 1442724 +
scaffold_0008 microsynteny match_part 5323637 5331706 55.8 - . ID=blk-83.2.Em0008g543a;Parent=blk-83;Target=g37440.t1 1438843 1442724 +
scaffold_0008 microsynteny match_part 5342411 5351566 62.4 - . ID=blk-83.3.Em0008g545a;Parent=blk-83;Target=g37440.t1 1438843 1442724 +
scaffold_0008 microsynteny match 5403313 5451530 4 + . ID=blk-84;Name=blk-84_to_Bf_V2_226;Target=Bf_V2_226 1633765 1635816
scaffold_0008 microsynteny match_part 5403313 5406886 63.9 - . ID=blk-84.1.Em0008g554a;Parent=blk-84;Target=g37461.t1 1633765 1634674 -
scaffold_0008 microsynteny match_part 5410332 5412926 53.5 - . ID=blk-84.2.Em0008g556a;Parent=blk-84;Target=g37462.t1 1635145 1635816 -
scaffold_0008 microsynteny match_part 5420016 5432185 72.8 + . ID=blk-84.3.Em0008g558a;Parent=blk-84;Target=g37462.t1 1635145 1635816 -
scaffold_0008 microsynteny match_part 5448836 5451530 82.0 + . ID=blk-84.4.Em0008g560a;Parent=blk-84;Target=g37462.t1 1635145 1635816 -
scaffold_0008 microsynteny match 6679526 6718070 5 + . ID=blk-85;Name=blk-85_to_Bf_V2_29;Target=Bf_V2_29 290803 295034
scaffold_0008 microsynteny match_part 6679526 6682749 287.7 - . ID=blk-85.1.Em0008g709a;Parent=blk-85;Target=g6468.t2 290803 295034 +
scaffold_0008 microsynteny match_part 6688356 6690879 292.7 - . ID=blk-85.2.Em0008g710a;Parent=blk-85;Target=g6468.t1 290803 295034 +
scaffold_0008 microsynteny match_part 6701944 6702759 198.0 - . ID=blk-85.3.Em0008g712a;Parent=blk-85;Target=g6468.t1 290803 295034 +
scaffold_0008 microsynteny match_part 6705511 6708989 312.4 - . ID=blk-85.4.Em0008g713a;Parent=blk-85;Target=g6468.t1 290803 295034 +
scaffold_0008 microsynteny match_part 6716975 6718070 217.6 - . ID=blk-85.5.Em0008g714a;Parent=blk-85;Target=g6468.t1 290803 295034 +
scaffold_0008 microsynteny match 6728287 6747030 3 + . ID=blk-86;Name=blk-86_to_Bf_V2_29;Target=Bf_V2_29 290803 295034
scaffold_0008 microsynteny match_part 6728287 6731570 294.3 - . ID=blk-86.1.Em0008g717a;Parent=blk-86;Target=g6468.t2 290803 295034 +
scaffold_0008 microsynteny match_part 6737984 6738560 155.6 - . ID=blk-86.2.Em0008g718a;Parent=blk-86;Target=g6468.t1 290803 295034 +
scaffold_0008 microsynteny match_part 6746054 6747030 223.4 - . ID=blk-86.3.Em0008g719a;Parent=blk-86;Target=g6468.t1 290803 295034 +
scaffold_0008 microsynteny match 6801148 6817010 5 - . ID=blk-87;Name=blk-87_to_Bf_V2_196;Target=Bf_V2_196 8028917 8035867
scaffold_0008 microsynteny match_part 6801148 6801950 87.0 - . ID=blk-87.1.Em0008g728a;Parent=blk-87;Target=g33353.t1 8035867 8037172 -
scaffold_0008 microsynteny match_part 6803432 6804210 82.4 - . ID=blk-87.2.Em0008g729a;Parent=blk-87;Target=g33351.t1 8011244 8017327 -
scaffold_0008 microsynteny match_part 6806540 6807320 53.9 + . ID=blk-87.3.Em0008g730a;Parent=blk-87;Target=g33351.t1 8011244 8017327 -
scaffold_0008 microsynteny match_part 6808980 6809486 49.7 + . ID=blk-87.4.Em0008g731a;Parent=blk-87;Target=g33351.t1 8011244 8017327 -
scaffold_0008 microsynteny match_part 6816496 6817010 63.9 - . ID=blk-87.5.Em0008g732a;Parent=blk-87;Target=g33351.t3 8019088 8028917 -
scaffold_0008 microsynteny match 6880671 6932030 5 - . ID=blk-88;Name=blk-88_to_Bf_V2_200;Target=Bf_V2_200 1344614 1355666
scaffold_0008 microsynteny match_part 6880671 6887370 312.0 - . ID=blk-88.1.Em0008g740a;Parent=blk-88;Target=g34155.t1 1355666 1361792 +
scaffold_0008 microsynteny match_part 6902921 6906120 215.7 - . ID=blk-88.2.Em0008g741a;Parent=blk-88;Target=g34154.t2 1339922 1344614 +
scaffold_0008 microsynteny match_part 6915934 6916760 200.7 - . ID=blk-88.3.Em0008g743a;Parent=blk-88;Target=g34154.t2 1339922 1344614 +
scaffold_0008 microsynteny match_part 6919498 6923180 289.7 - . ID=blk-88.4.Em0008g744a;Parent=blk-88;Target=g34154.t1 1339922 1344614 +
scaffold_0008 microsynteny match_part 6930941 6932030 213.4 - . ID=blk-88.5.Em0008g745a;Parent=blk-88;Target=g34154.t2 1339922 1344614 +
scaffold_0008 microsynteny match 6942249 6995820 7 + . ID=blk-89;Name=blk-89_to_Bf_V2_29;Target=Bf_V2_29 290803 295034
scaffold_0008 microsynteny match_part 6942249 6945530 294.3 - . ID=blk-89.1.Em0008g748a;Parent=blk-89;Target=g6468.t2 290803 295034 +
scaffold_0008 microsynteny match_part 6951772 6959720 317.8 - . ID=blk-89.2.Em0008g749a;Parent=blk-89;Target=g6468.t1 290803 295034 +
scaffold_0008 microsynteny match_part 6960027 6970070 310.5 - . ID=blk-89.3.Em0008g750a;Parent=blk-89;Target=g6468.t1 290803 295034 +
scaffold_0008 microsynteny match_part 6971677 6979820 217.6 - . ID=blk-89.4.Em0008g751a;Parent=blk-89;Target=g6468.t1 290803 295034 +
scaffold_0008 microsynteny match_part 6980106 6983970 300.4 - . ID=blk-89.5.Em0008g752a;Parent=blk-89;Target=g6468.t1 290803 295034 +
scaffold_0008 microsynteny match_part 6987397 6991260 230.7 - . ID=blk-89.6.Em0008g753a;Parent=blk-89;Target=g6468.t1 290803 295034 +
scaffold_0008 microsynteny match_part 6994684 6995820 233.4 - . ID=blk-89.7.Em0008g754a;Parent=blk-89;Target=g6468.t1 290803 295034 +
scaffold_0008 microsynteny match 7181740 7268570 5 + . ID=blk-90;Name=blk-90_to_Bf_V2_29;Target=Bf_V2_29 290803 295034
scaffold_0008 microsynteny match_part 7181740 7188055 213.8 + . ID=blk-90.1.Em0008g778a;Parent=blk-90;Target=g6468.t2 290803 295034 +
scaffold_0008 microsynteny match_part 7190433 7192670 131.0 - . ID=blk-90.2.Em0008g779a;Parent=blk-90;Target=g6469.t1 304114 305088 +
scaffold_0008 microsynteny match_part 7214060 7225590 231.1 - . ID=blk-90.3.Em0008g782a;Parent=blk-90;Target=g6468.t1 290803 295034 +
scaffold_0008 microsynteny match_part 7251146 7260660 277.7 - . ID=blk-90.4.Em0008g783a;Parent=blk-90;Target=g6468.t1 290803 295034 +
scaffold_0008 microsynteny match_part 7261920 7268570 259.2 - . ID=blk-90.5.Em0008g784a;Parent=blk-90;Target=g6468.t1 290803 295034 +
scaffold_0008 microsynteny match 7584769 7596905 3 + . ID=blk-91;Name=blk-91_to_Bf_V2_131;Target=Bf_V2_131 2183996 2218642
scaffold_0008 microsynteny match_part 7584769 7591267 258.5 - . ID=blk-91.1.Em0008g819a;Parent=blk-91;Target=g20590.t1 2183996 2190885 -
scaffold_0008 microsynteny match_part 7591681 7594997 52.0 - . ID=blk-91.2.Em0008g820a;Parent=blk-91;Target=g20591.t1 2193828 2200163 -
scaffold_0008 microsynteny match_part 7595097 7596905 135.2 + . ID=blk-91.3.Em0008g821a;Parent=blk-91;Target=g20593.t2 2217233 2218642 +
scaffold_0008 microsynteny match 7973742 8032949 3 + . ID=blk-92;Name=blk-92_to_Bf_V2_1;Target=Bf_V2_1 2160989 2173876
scaffold_0008 microsynteny match_part 7973742 7999904 238.4 + . ID=blk-92.1.Em0008g870a;Parent=blk-92;Target=g176.t1 2160989 2171992 -
scaffold_0008 microsynteny match_part 8010922 8015003 226.1 + . ID=blk-92.2.Em0008g872a;Parent=blk-92;Target=g176.t2 2160989 2173876 -
scaffold_0008 microsynteny match_part 8024912 8032949 164.9 + . ID=blk-92.3.Em0008g874a;Parent=blk-92;Target=g176.t2 2160989 2173876 -
scaffold_0008 microsynteny match 8293890 8339338 3 + . ID=blk-93;Name=blk-93_to_Bf_V2_185;Target=Bf_V2_185 1097724 1117400
scaffold_0008 microsynteny match_part 8293890 8295548 155.2 - . ID=blk-93.1.Em0008g905a;Parent=blk-93;Target=g30908.t2 1097724 1117400 +
scaffold_0008 microsynteny match_part 8298355 8324808 364.8 - . ID=blk-93.2.Em0008g906a;Parent=blk-93;Target=g30908.t1 1097724 1117400 +
scaffold_0008 microsynteny match_part 8332962 8339338 227.3 - . ID=blk-93.3.Em0008g908a;Parent=blk-93;Target=g30908.t1 1097724 1117400 +
scaffold_0008 microsynteny match 8873375 8913226 3 + . ID=blk-94;Name=blk-94_to_Bf_V2_23;Target=Bf_V2_23 1866436 1879691
scaffold_0008 microsynteny match_part 8873375 8877828 136.7 + . ID=blk-94.1.Em0008g963a;Parent=blk-94;Target=g5242.t2 1866436 1879691 -
scaffold_0008 microsynteny match_part 8884075 8900899 356.3 + . ID=blk-94.2.Em0008g964a;Parent=blk-94;Target=g5242.t1 1866436 1879691 -
scaffold_0008 microsynteny match_part 8903575 8913226 426.8 + . ID=blk-94.3.Em0008g966a;Parent=blk-94;Target=g5242.t1 1866436 1879691 -
scaffold_0008 microsynteny match 9130897 9165749 3 + . ID=blk-95;Name=blk-95_to_Bf_V2_133;Target=Bf_V2_133 1942081 1955359
scaffold_0008 microsynteny match_part 9130897 9138209 407.5 - . ID=blk-95.1.Em0008g1002a;Parent=blk-95;Target=g21275.t2 1942081 1955359 -
scaffold_0008 microsynteny match_part 9149896 9150999 62.0 - . ID=blk-95.2.Em0008g1004a;Parent=blk-95;Target=g21275.t1 1940788 1955359 -
scaffold_0008 microsynteny match_part 9158344 9165749 411.4 - . ID=blk-95.3.Em0008g1005a;Parent=blk-95;Target=g21275.t1 1940788 1955359 -
scaffold_0008 microsynteny match 9341050 9352529 3 + . ID=blk-96;Name=blk-96_to_Bf_V2_138;Target=Bf_V2_138 859153 864001
scaffold_0008 microsynteny match_part 9341050 9343179 127.1 - . ID=blk-96.1.Em0008g1036a;Parent=blk-96;Target=g22425.t1 859153 864001 +
scaffold_0008 microsynteny match_part 9344924 9347169 125.9 - . ID=blk-96.2.Em0008g1037a;Parent=blk-96;Target=g22425.t2 859144 864001 +
scaffold_0008 microsynteny match_part 9349493 9352529 128.3 - . ID=blk-96.3.Em0008g1038a;Parent=blk-96;Target=g22425.t2 859144 864001 +
scaffold_0008 microsynteny match 9527988 9535175 4 + . ID=blk-97;Name=blk-97_to_Bf_V2_48;Target=Bf_V2_48 2077276 2086184
scaffold_0008 microsynteny match_part 9527988 9529727 254.6 - . ID=blk-97.1.Em0008g1073a;Parent=blk-97;Target=g10857.t1 2077276 2086184 -
scaffold_0008 microsynteny match_part 9529780 9530437 132.1 - . ID=blk-97.2.Em0008g1074a;Parent=blk-97;Target=g10857.t2 2077276 2086184 -
scaffold_0008 microsynteny match_part 9530644 9531597 132.1 - . ID=blk-97.3.Em0008g1075a;Parent=blk-97;Target=g10857.t2 2077276 2086184 -
scaffold_0008 microsynteny match_part 9533207 9535175 255.4 + . ID=blk-97.4.Em0008g1076a;Parent=blk-97;Target=g10857.t2 2077276 2086184 -
scaffold_0008 microsynteny match 9955916 10013354 3 + . ID=blk-98;Name=blk-98_to_Bf_V2_1;Target=Bf_V2_1 2440808 2458794
scaffold_0008 microsynteny match_part 9955916 9963345 239.6 - . ID=blk-98.1.Em0008g1135a;Parent=blk-98;Target=g198.t1 2440808 2458794 +
scaffold_0008 microsynteny match_part 9986695 9991090 155.2 + . ID=blk-98.2.Em0008g1138a;Parent=blk-98;Target=g198.t2 2438019 2458794 +
scaffold_0008 microsynteny match_part 9992395 10013354 213.0 + . ID=blk-98.3.Em0008g1140a;Parent=blk-98;Target=g198.t2 2438019 2458794 +
scaffold_0008 microsynteny match 10055845 10128536 6 + . ID=blk-99;Name=blk-99_to_Bf_V2_1;Target=Bf_V2_1 2440808 2458794
scaffold_0008 microsynteny match_part 10055845 10068360 219.2 + . ID=blk-99.1.Em0008g1146a;Parent=blk-99;Target=g198.t1 2440808 2458794 +
scaffold_0008 microsynteny match_part 10070005 10074836 174.5 + . ID=blk-99.2.Em0008g1147a;Parent=blk-99;Target=g198.t2 2438019 2458794 +
scaffold_0008 microsynteny match_part 10076545 10083569 75.5 + . ID=blk-99.3.Em0008g1148a;Parent=blk-99;Target=g198.t2 2438019 2458794 +
scaffold_0008 microsynteny match_part 10084576 10087055 77.0 - . ID=blk-99.4.Em0008g1149a;Parent=blk-99;Target=g198.t2 2438019 2458794 +
scaffold_0008 microsynteny match_part 10090785 10108417 190.3 + . ID=blk-99.5.Em0008g1151a;Parent=blk-99;Target=g198.t2 2438019 2458794 +
scaffold_0008 microsynteny match_part 10110975 10128536 185.3 + . ID=blk-99.6.Em0008g1153a;Parent=blk-99;Target=g198.t2 2438019 2458794 +
scaffold_0008 microsynteny match 10142275 10183985 4 + . ID=blk-100;Name=blk-100_to_Bf_V2_1;Target=Bf_V2_1 2440808 2458794
scaffold_0008 microsynteny match_part 10142275 10153929 219.2 + . ID=blk-100.1.Em0008g1156a;Parent=blk-100;Target=g198.t1 2440808 2458794 +
scaffold_0008 microsynteny match_part 10155575 10167819 254.6 + . ID=blk-100.2.Em0008g1157a;Parent=blk-100;Target=g198.t2 2438019 2458794 +
scaffold_0008 microsynteny match_part 10175805 10182827 129.4 + . ID=blk-100.3.Em0008g1159a;Parent=blk-100;Target=g198.t2 2438019 2458794 +
scaffold_0008 microsynteny match_part 10182877 10183985 52.4 - . ID=blk-100.4.Em0008g1160a;Parent=blk-100;Target=g198.t2 2438019 2458794 +
scaffold_0009 microsynteny match 97636 157130 3 + . ID=blk-101;Name=blk-101_to_Bf_V2_232;Target=Bf_V2_232 47206 52241
scaffold_0009 microsynteny match_part 97636 105343 58.5 + . ID=blk-101.1.Em0009g15a;Parent=blk-101;Target=g37936.t1 47206 54620 -
scaffold_0009 microsynteny match_part 132606 145784 61.6 + . ID=blk-101.2.Em0009g17a;Parent=blk-101;Target=g37936.t2 47206 52241 -
scaffold_0009 microsynteny match_part 149596 157130 57.4 + . ID=blk-101.3.Em0009g18a;Parent=blk-101;Target=g37936.t2 47206 52241 -
scaffold_0009 microsynteny match 97636 157130 3 + . ID=blk-102;Name=blk-102_to_Bf_V2_232;Target=Bf_V2_232 47206 54620
scaffold_0009 microsynteny match_part 97636 105343 58.5 + . ID=blk-102.1.Em0009g15a;Parent=blk-102;Target=g37936.t2 47206 52241 -
scaffold_0009 microsynteny match_part 132606 145784 61.6 + . ID=blk-102.2.Em0009g17a;Parent=blk-102;Target=g37936.t1 47206 54620 -
scaffold_0009 microsynteny match_part 149596 157130 57.4 + . ID=blk-102.3.Em0009g18a;Parent=blk-102;Target=g37936.t1 47206 54620 -
scaffold_0009 microsynteny match 97636 157130 3 + . ID=blk-103;Name=blk-103_to_Bf_V2_184;Target=Bf_V2_184 1413706 1433386
scaffold_0009 microsynteny match_part 97636 105343 51.2 + . ID=blk-103.1.Em0009g15a;Parent=blk-103;Target=g30695.t1 1413706 1433386 +
scaffold_0009 microsynteny match_part 132606 145784 53.5 + . ID=blk-103.2.Em0009g17a;Parent=blk-103;Target=g30695.t2 1413706 1433386 +
scaffold_0009 microsynteny match_part 149596 157130 50.8 + . ID=blk-103.3.Em0009g18a;Parent=blk-103;Target=g30695.t2 1413706 1433386 +
scaffold_0009 microsynteny match 97636 157130 3 + . ID=blk-104;Name=blk-104_to_Bf_V2_184;Target=Bf_V2_184 1413706 1433386
scaffold_0009 microsynteny match_part 97636 105343 51.2 + . ID=blk-104.1.Em0009g15a;Parent=blk-104;Target=g30695.t2 1413706 1433386 +
scaffold_0009 microsynteny match_part 132606 145784 53.5 + . ID=blk-104.2.Em0009g17a;Parent=blk-104;Target=g30695.t1 1413706 1433386 +
scaffold_0009 microsynteny match_part 149596 157130 50.8 + . ID=blk-104.3.Em0009g18a;Parent=blk-104;Target=g30695.t1 1413706 1433386 +
scaffold_0009 microsynteny match 1590825 1622076 3 + . ID=blk-105;Name=blk-105_to_Bf_V2_141;Target=Bf_V2_141 181928 214547
scaffold_0009 microsynteny match_part 1590825 1593856 153.7 - . ID=blk-105.1.Em0009g208a;Parent=blk-105;Target=g22847.t1 181928 214547 -
scaffold_0009 microsynteny match_part 1602437 1605076 111.7 - . ID=blk-105.2.Em0009g209a;Parent=blk-105;Target=g22848.t1 219927 250222 +
scaffold_0009 microsynteny match_part 1610642 1622076 194.9 - . ID=blk-105.3.Em0009g211a;Parent=blk-105;Target=g22847.t2 181928 214547 -
scaffold_0009 microsynteny match 1924063 1965587 3 + . ID=blk-106;Name=blk-106_to_Bf_V2_409;Target=Bf_V2_409 73144 84516
scaffold_0009 microsynteny match_part 1924063 1931143 72.8 - . ID=blk-106.1.Em0009g240a;Parent=blk-106;Target=g45821.t1 73144 84516 -
scaffold_0009 microsynteny match_part 1939992 1946583 68.2 - . ID=blk-106.2.Em0009g241a;Parent=blk-106;Target=g45821.t2 73144 84516 -
scaffold_0009 microsynteny match_part 1947643 1965587 88.2 + . ID=blk-106.3.Em0009g242a;Parent=blk-106;Target=g45821.t2 73144 84516 -
scaffold_0009 microsynteny match 2975192 2989364 3 + . ID=blk-107;Name=blk-107_to_Bf_V2_141;Target=Bf_V2_141 181928 250222
scaffold_0009 microsynteny match_part 2975192 2978365 171.4 + . ID=blk-107.1.Em0009g334a;Parent=blk-107;Target=g22847.t1 181928 214547 -
scaffold_0009 microsynteny match_part 2981492 2984784 183.0 + . ID=blk-107.2.Em0009g336a;Parent=blk-107;Target=g22847.t2 181928 214547 -
scaffold_0009 microsynteny match_part 2985182 2989364 101.7 + . ID=blk-107.3.Em0009g337a;Parent=blk-107;Target=g22848.t1 219927 250222 +
scaffold_0009 microsynteny match 3070582 3097276 3 + . ID=blk-108;Name=blk-108_to_Bf_V2_141;Target=Bf_V2_141 181928 214547
scaffold_0009 microsynteny match_part 3070582 3074940 128.6 + . ID=blk-108.1.Em0009g347a;Parent=blk-108;Target=g22847.t1 181928 214547 -
scaffold_0009 microsynteny match_part 3083862 3092437 57.8 + . ID=blk-108.2.Em0009g349a;Parent=blk-108;Target=g22847.t2 181928 214547 -
scaffold_0009 microsynteny match_part 3092992 3097276 186.0 + . ID=blk-108.3.Em0009g350a;Parent=blk-108;Target=g22847.t2 181928 214547 -
scaffold_0009 microsynteny match 3199376 3255762 4 + . ID=blk-109;Name=blk-109_to_Bf_V2_36;Target=Bf_V2_36 2468423 2481724
scaffold_0009 microsynteny match_part 3199376 3208622 229.9 - . ID=blk-109.1.Em0009g364a;Parent=blk-109;Target=g8085.t1 2468423 2481724 +
scaffold_0009 microsynteny match_part 3213565 3221652 253.4 - . ID=blk-109.2.Em0009g366a;Parent=blk-109;Target=g8085.t2 2468423 2481724 +
scaffold_0009 microsynteny match_part 3235182 3240342 162.5 + . ID=blk-109.3.Em0009g368a;Parent=blk-109;Target=g8085.t2 2468423 2481724 +
scaffold_0009 microsynteny match_part 3250052 3255762 247.3 + . ID=blk-109.4.Em0009g370a;Parent=blk-109;Target=g8085.t2 2468423 2481724 +
scaffold_0009 microsynteny match 3681837 3739867 7 + . ID=blk-110;Name=blk-110_to_Bf_V2_103;Target=Bf_V2_103 763032 770222
scaffold_0009 microsynteny match_part 3681837 3690937 272.7 - . ID=blk-110.1.Em0009g408a;Parent=blk-110;Target=g16747.t1 763032 770222 +
scaffold_0009 microsynteny match_part 3698637 3701562 296.6 + . ID=blk-110.2.Em0009g410a;Parent=blk-110;Target=g16747.t2 765101 770222 +
scaffold_0009 microsynteny match_part 3707597 3708782 235.7 + . ID=blk-110.3.Em0009g411a;Parent=blk-110;Target=g16747.t2 765101 770222 +
scaffold_0009 microsynteny match_part 3722512 3724357 284.6 - . ID=blk-110.4.Em0009g414a;Parent=blk-110;Target=g16747.t2 765101 770222 +
scaffold_0009 microsynteny match_part 3725487 3727097 293.9 - . ID=blk-110.5.Em0009g415a;Parent=blk-110;Target=g16747.t2 765101 770222 +
scaffold_0009 microsynteny match_part 3731809 3733157 293.9 - . ID=blk-110.6.Em0009g416a;Parent=blk-110;Target=g16747.t2 765101 770222 +
scaffold_0009 microsynteny match_part 3738520 3739867 293.9 - . ID=blk-110.7.Em0009g417a;Parent=blk-110;Target=g16747.t2 765101 770222 +
scaffold_0009 microsynteny match 3763752 3774447 3 + . ID=blk-111;Name=blk-111_to_Bf_V2_103;Target=Bf_V2_103 763032 770222
scaffold_0009 microsynteny match_part 3763752 3765597 186.8 - . ID=blk-111.1.Em0009g421a;Parent=blk-111;Target=g16747.t1 763032 770222 +
scaffold_0009 microsynteny match_part 3766727 3768337 293.9 - . ID=blk-111.2.Em0009g422a;Parent=blk-111;Target=g16747.t2 765101 770222 +
scaffold_0009 microsynteny match_part 3773099 3774447 293.9 - . ID=blk-111.3.Em0009g423a;Parent=blk-111;Target=g16747.t2 765101 770222 +
scaffold_0009 microsynteny match 3837627 3885085 6 + . ID=blk-112;Name=blk-112_to_Bf_V2_103;Target=Bf_V2_103 763032 770222
scaffold_0009 microsynteny match_part 3837627 3839282 310.5 + . ID=blk-112.1.Em0009g432a;Parent=blk-112;Target=g16747.t1 763032 770222 +
scaffold_0009 microsynteny match_part 3843927 3845246 293.9 + . ID=blk-112.2.Em0009g433a;Parent=blk-112;Target=g16747.t2 765101 770222 +
scaffold_0009 microsynteny match_part 3846407 3847581 284.6 + . ID=blk-112.3.Em0009g434a;Parent=blk-112;Target=g16747.t2 765101 770222 +
scaffold_0009 microsynteny match_part 3861701 3862937 239.6 - . ID=blk-112.4.Em0009g437a;Parent=blk-112;Target=g16747.t2 765101 770222 +
scaffold_0009 microsynteny match_part 3866500 3873277 278.9 - . ID=blk-112.5.Em0009g438a;Parent=blk-112;Target=g16747.t2 765101 770222 +
scaffold_0009 microsynteny match_part 3880907 3885085 263.5 + . ID=blk-112.6.Em0009g439a;Parent=blk-112;Target=g16747.t2 765101 770222 +
scaffold_0009 microsynteny match 6828289 6841719 3 + . ID=blk-113;Name=blk-113_to_Bf_V2_222;Target=Bf_V2_222 264897 274377
scaffold_0009 microsynteny match_part 6828289 6834666 541.6 + . ID=blk-113.1.Em0009g756a;Parent=blk-113;Target=g36745.t1 264897 274377 -
scaffold_0009 microsynteny match_part 6838152 6839279 122.9 - . ID=blk-113.2.Em0009g757a;Parent=blk-113;Target=g36745.t2 264897 274377 -
scaffold_0009 microsynteny match_part 6839340 6841719 404.1 - . ID=blk-113.3.Em0009g758a;Parent=blk-113;Target=g36745.t2 264897 274377 -
scaffold_0009 microsynteny match 8540236 8560190 3 - . ID=blk-114;Name=blk-114_to_Bf_V2_39;Target=Bf_V2_39 519810 520677
scaffold_0009 microsynteny match_part 8540236 8543860 349.7 - . ID=blk-114.1.Em0009g942a;Parent=blk-114;Target=g8663.t1 520677 524818 -
scaffold_0009 microsynteny match_part 8544969 8548590 288.1 - . ID=blk-114.2.Em0009g943a;Parent=blk-114;Target=g8663.t3 515499 518238 -
scaffold_0009 microsynteny match_part 8554429 8560190 328.9 - . ID=blk-114.3.Em0009g944a;Parent=blk-114;Target=g8663.t2 515499 519810 -
scaffold_0009 microsynteny match 8575125 8593680 3 - . ID=blk-115;Name=blk-115_to_Bf_V2_39;Target=Bf_V2_39 519810 520677
scaffold_0009 microsynteny match_part 8575125 8578780 322.4 - . ID=blk-115.1.Em0009g948a;Parent=blk-115;Target=g8663.t1 520677 524818 -
scaffold_0009 microsynteny match_part 8580051 8584060 295.8 - . ID=blk-115.2.Em0009g949a;Parent=blk-115;Target=g8663.t2 515499 519810 -
scaffold_0009 microsynteny match_part 8587543 8593680 329.3 - . ID=blk-115.3.Em0009g950a;Parent=blk-115;Target=g8663.t2 515499 519810 -
scaffold_0009 microsynteny match 8860514 8926304 5 - . ID=blk-116;Name=blk-116_to_Bf_V2_32;Target=Bf_V2_32 4531530 4538853
scaffold_0009 microsynteny match_part 8860514 8864644 189.5 - . ID=blk-116.1.Em0009g1000a;Parent=blk-116;Target=g6971.t1 4538853 4544270 +
scaffold_0009 microsynteny match_part 8864705 8879264 461.8 - . ID=blk-116.2.Em0009g1001a;Parent=blk-116;Target=g6968.t1 4515240 4531530 +
scaffold_0009 microsynteny match_part 8879817 8894314 549.7 - . ID=blk-116.3.Em0009g1002a;Parent=blk-116;Target=g6968.t1 4515240 4531530 +
scaffold_0009 microsynteny match_part 8896475 8903244 68.2 - . ID=blk-116.4.Em0009g1004a;Parent=blk-116;Target=g6968.t1 4515240 4531530 +
scaffold_0009 microsynteny match_part 8912105 8926304 543.5 - . ID=blk-116.5.Em0009g1006a;Parent=blk-116;Target=g6968.t1 4515240 4531530 +
scaffold_0009 microsynteny match 9071164 9084998 3 + . ID=blk-117;Name=blk-117_to_Bf_V2_32;Target=Bf_V2_32 4974451 4986343
scaffold_0009 microsynteny match_part 9071164 9073658 319.7 + . ID=blk-117.1.Em0009g1033a;Parent=blk-117;Target=g7012.t2 4974451 4986343 +
scaffold_0009 microsynteny match_part 9073724 9078708 488.8 + . ID=blk-117.2.Em0009g1034a;Parent=blk-117;Target=g7012.t3 4980666 4986343 +
scaffold_0009 microsynteny match_part 9081124 9084998 332.0 + . ID=blk-117.3.Em0009g1036a;Parent=blk-117;Target=g7012.t3 4980666 4986343 +
scaffold_0009 microsynteny match 9079183 9097314 5 + . ID=blk-118;Name=blk-118_to_Bf_V2_140;Target=Bf_V2_140 383423 386289
scaffold_0009 microsynteny match_part 9079183 9080094 77.8 - . ID=blk-118.1.Em0009g1035a;Parent=blk-118;Target=g22724.t2 383423 386772 -
scaffold_0009 microsynteny match_part 9085488 9086554 76.3 - . ID=blk-118.2.Em0009g1037a;Parent=blk-118;Target=g22724.t1 383423 386289 -
scaffold_0009 microsynteny match_part 9086684 9087746 86.7 + . ID=blk-118.3.Em0009g1038a;Parent=blk-118;Target=g22724.t1 383423 386289 -
scaffold_0009 microsynteny match_part 9089839 9091334 88.6 - . ID=blk-118.4.Em0009g1039a;Parent=blk-118;Target=g22724.t1 383423 386289 -
scaffold_0009 microsynteny match_part 9095898 9097314 94.0 - . ID=blk-118.5.Em0009g1041a;Parent=blk-118;Target=g22724.t1 383423 386289 -
scaffold_0009 microsynteny match 9128864 9174074 5 + . ID=blk-119;Name=blk-119_to_Bf_V2_119;Target=Bf_V2_119 107322 125849
scaffold_0009 microsynteny match_part 9128864 9133787 238.4 + . ID=blk-119.1.Em0009g1047a;Parent=blk-119;Target=g19105.t1 107322 125612 -
scaffold_0009 microsynteny match_part 9138714 9144873 263.8 + . ID=blk-119.2.Em0009g1048a;Parent=blk-119;Target=g19105.t2 107322 125849 -
scaffold_0009 microsynteny match_part 9146415 9153984 136.3 - . ID=blk-119.3.Em0009g1049a;Parent=blk-119;Target=g19105.t2 107322 125849 -
scaffold_0009 microsynteny match_part 9154185 9159324 161.0 - . ID=blk-119.4.Em0009g1050a;Parent=blk-119;Target=g19105.t2 107322 125849 -
scaffold_0009 microsynteny match_part 9170495 9174074 76.6 - . ID=blk-119.5.Em0009g1053a;Parent=blk-119;Target=g19105.t2 107322 125849 -
scaffold_0009 microsynteny match 9317885 9364653 3 + . ID=blk-120;Name=blk-120_to_Bf_V2_48;Target=Bf_V2_48 5104400 5108838
scaffold_0009 microsynteny match_part 9317885 9328373 73.9 - . ID=blk-120.1.Em0009g1080a;Parent=blk-120;Target=g11113.t1 5104400 5108838 +
scaffold_0009 microsynteny match_part 9332223 9341233 131.0 - . ID=blk-120.2.Em0009g1081a;Parent=blk-120;Target=g11113.t2 5104019 5108838 +
scaffold_0009 microsynteny match_part 9344164 9364653 138.7 - . ID=blk-120.3.Em0009g1082a;Parent=blk-120;Target=g11113.t2 5104019 5108838 +
scaffold_0096 microsynteny match 34006 71166 4 + . ID=blk-121;Name=blk-121_to_Bf_V2_119;Target=Bf_V2_119 107322 125849
scaffold_0096 microsynteny match_part 34006 38920 237.7 + . ID=blk-121.1.Em0096g9a;Parent=blk-121;Target=g19105.t1 107322 125612 -
scaffold_0096 microsynteny match_part 50496 56432 265.0 + . ID=blk-121.2.Em0096g11a;Parent=blk-121;Target=g19105.t2 107322 125849 -
scaffold_0096 microsynteny match_part 57937 65086 104.8 - . ID=blk-121.3.Em0096g12a;Parent=blk-121;Target=g19105.t2 107322 125849 -
scaffold_0096 microsynteny match_part 65279 71166 155.6 - . ID=blk-121.4.Em0096g13a;Parent=blk-121;Target=g19105.t2 107322 125849 -
scaffold_0164 microsynteny match 1 67007 3 + . ID=blk-122;Name=blk-122_to_Bf_V2_101;Target=Bf_V2_101 1154265 1192786
scaffold_0164 microsynteny match_part 1 1400 197.2 + . ID=blk-122.1.Em0164g1a;Parent=blk-122;Target=g16653.t1 1154265 1176797 +
scaffold_0164 microsynteny match_part 2426 20328 1192.9 + . ID=blk-122.2.Em0164g2a;Parent=blk-122;Target=g16655.t1 1178655 1192786 +
scaffold_0164 microsynteny match_part 30656 67007 1431.8 + . ID=blk-122.3.Em0164g4a;Parent=blk-122;Target=g16655.t1 1178655 1192786 +
scaffold_0288 microsynteny match 1 29076 3 + . ID=blk-123;Name=blk-123_to_Bf_V2_167;Target=Bf_V2_167 2563812 2576224
scaffold_0288 microsynteny match_part 1 1806 126.3 - . ID=blk-123.1.Em0288g1a;Parent=blk-123;Target=g28505.t2 2563812 2578766 -
scaffold_0288 microsynteny match_part 4789 15836 646.7 - . ID=blk-123.2.Em0288g3a;Parent=blk-123;Target=g28505.t1 2563812 2576224 -
scaffold_0288 microsynteny match_part 18871 29076 643.3 - . ID=blk-123.3.Em0288g5a;Parent=blk-123;Target=g28505.t1 2563812 2576224 -
scaffold_0210 microsynteny match 20476 45486 3 + . ID=blk-124;Name=blk-124_to_Bf_V2_183;Target=Bf_V2_183 1542428 1557921
scaffold_0210 microsynteny match_part 20476 22177 97.1 + . ID=blk-124.1.Em0210g6a;Parent=blk-124;Target=g30544.t2 1542428 1557921 -
scaffold_0210 microsynteny match_part 37116 37893 149.8 + . ID=blk-124.2.Em0210g8a;Parent=blk-124;Target=g30544.t1 1542428 1557921 -
scaffold_0210 microsynteny match_part 44724 45486 122.9 - . ID=blk-124.3.Em0210g9a;Parent=blk-124;Target=g30544.t1 1542428 1557921 -
scaffold_0034 microsynteny match 6496 29915 3 + . ID=blk-125;Name=blk-125_to_Bf_V2_21;Target=Bf_V2_21 8834307 8855845
scaffold_0034 microsynteny match_part 6496 8790 93.2 + . ID=blk-125.1.Em0034g2a;Parent=blk-125;Target=g4666.t1 8834307 8855845 +
scaffold_0034 microsynteny match_part 11036 16674 607.8 + . ID=blk-125.2.Em0034g4a;Parent=blk-125;Target=g4666.t2 8834307 8855845 +
scaffold_0034 microsynteny match_part 23946 29915 870.2 + . ID=blk-125.3.Em0034g6a;Parent=blk-125;Target=g4666.t2 8834307 8855845 +
scaffold_0036 microsynteny match 14766 59966 3 + . ID=blk-126;Name=blk-126_to_Bf_V2_294;Target=Bf_V2_294 143020 154502
scaffold_0036 microsynteny match_part 14766 20166 113.2 - . ID=blk-126.1.Em0036g3a;Parent=blk-126;Target=g43721.t1 143020 154502 -
scaffold_0036 microsynteny match_part 31876 40956 99.0 - . ID=blk-126.2.Em0036g5a;Parent=blk-126;Target=g43721.t2 143020 154502 -
scaffold_0036 microsynteny match_part 53984 59966 78.6 - . ID=blk-126.3.Em0036g7a;Parent=blk-126;Target=g43721.t2 143020 154502 -
scaffold_0045 microsynteny match 93076 132328 3 + . ID=blk-127;Name=blk-127_to_Bf_V2_88;Target=Bf_V2_88 1964516 1967754
scaffold_0045 microsynteny match_part 93076 95442 80.5 + . ID=blk-127.1.Em0045g15a;Parent=blk-127;Target=g13679.t2 1964516 1967754 -
scaffold_0045 microsynteny match_part 112146 114895 94.0 + . ID=blk-127.2.Em0045g17a;Parent=blk-127;Target=g13679.t1 1964516 1967754 -
scaffold_0045 microsynteny match_part 129576 132328 90.5 + . ID=blk-127.3.Em0045g19a;Parent=blk-127;Target=g13679.t1 1964516 1967754 -
scaffold_0019 microsynteny match 493867 500537 3 - . ID=blk-128;Name=blk-128_to_Bf_V2_6;Target=Bf_V2_6 7375662 7383473
scaffold_0019 microsynteny match_part 493867 496736 252.7 - . ID=blk-128.1.Em0019g94a;Parent=blk-128;Target=g1481.t1 7383473 7388861 -
scaffold_0019 microsynteny match_part 497366 499980 753.4 + . ID=blk-128.2.Em0019g95a;Parent=blk-128;Target=g1480.t1 7371498 7375662 +
scaffold_0019 microsynteny match_part 500030 500537 139.0 + . ID=blk-128.3.Em0019g96a;Parent=blk-128;Target=g1480.t1 7371498 7375662 +
scaffold_0019 microsynteny match 1402001 1411088 3 - . ID=blk-129;Name=blk-129_to_Bf_V2_28;Target=Bf_V2_28 765029 771486
scaffold_0019 microsynteny match_part 1402001 1404467 335.1 + . ID=blk-129.1.Em0019g252a;Parent=blk-129;Target=g6272.t1 771486 775895 +
scaffold_0019 microsynteny match_part 1404491 1405571 119.4 - . ID=blk-129.2.Em0019g253a;Parent=blk-129;Target=g6271.t2 759387 765029 +
scaffold_0019 microsynteny match_part 1407261 1411088 208.4 + . ID=blk-129.3.Em0019g254a;Parent=blk-129;Target=g6271.t2 759387 765029 +
scaffold_0019 microsynteny match 1512821 1524181 3 - . ID=blk-130;Name=blk-130_to_Bf_V2_161;Target=Bf_V2_161 1485090 1503048
scaffold_0019 microsynteny match_part 1512821 1518993 454.9 + . ID=blk-130.1.Em0019g275a;Parent=blk-130;Target=g27604.t2 1503048 1510150 +
scaffold_0019 microsynteny match_part 1519122 1521911 241.9 - . ID=blk-130.2.Em0019g276a;Parent=blk-130;Target=g27602.t1 1479307 1485090 -
scaffold_0019 microsynteny match_part 1522282 1524181 55.5 - . ID=blk-130.3.Em0019g277a;Parent=blk-130;Target=g27602.t1 1479307 1485090 -
scaffold_0019 microsynteny match 1555612 1565885 3 + . ID=blk-131;Name=blk-131_to_Bf_V2_28;Target=Bf_V2_28 1699256 1709234
scaffold_0019 microsynteny match_part 1555612 1557661 81.6 - . ID=blk-131.1.Em0019g284a;Parent=blk-131;Target=g6341.t1 1699256 1704793 -
scaffold_0019 microsynteny match_part 1561058 1563121 61.6 - . ID=blk-131.2.Em0019g286a;Parent=blk-131;Target=g6342.t2 1705715 1709234 +
scaffold_0019 microsynteny match_part 1563231 1565885 115.5 + . ID=blk-131.3.Em0019g287a;Parent=blk-131;Target=g6342.t2 1705715 1709234 +
scaffold_0019 microsynteny match 1569431 1590297 3 - . ID=blk-132;Name=blk-132_to_Bf_V2_25;Target=Bf_V2_25 914264 922133
scaffold_0019 microsynteny match_part 1569431 1575151 135.6 - . ID=blk-132.1.Em0019g290a;Parent=blk-132;Target=g5551.t1 922133 932522 -
scaffold_0019 microsynteny match_part 1576069 1586011 302.4 - . ID=blk-132.2.Em0019g292a;Parent=blk-132;Target=g5552.t1 934109 939391 +
scaffold_0019 microsynteny match_part 1586471 1590297 137.1 + . ID=blk-132.3.Em0019g293a;Parent=blk-132;Target=g5548.t1 912818 914264 -
scaffold_0019 microsynteny match 1818542 1842693 3 + . ID=blk-133;Name=blk-133_to_Bf_V2_225;Target=Bf_V2_225 7123 38088
scaffold_0019 microsynteny match_part 1818542 1824741 383.6 + . ID=blk-133.1.Em0019g337a;Parent=blk-133;Target=g37177.t2 7123 38088 +
scaffold_0019 microsynteny match_part 1825986 1832382 360.9 - . ID=blk-133.2.Em0019g338a;Parent=blk-133;Target=g37177.t1 7123 38088 +
scaffold_0019 microsynteny match_part 1836202 1842693 140.2 + . ID=blk-133.3.Em0019g340a;Parent=blk-133;Target=g37177.t1 7123 38088 +
scaffold_0019 microsynteny match 4227260 4256674 4 + . ID=blk-134;Name=blk-134_to_Bf_V2_27;Target=Bf_V2_27 2270745 2288044
scaffold_0019 microsynteny match_part 4227260 4231694 92.4 - . ID=blk-134.1.Em0019g746a;Parent=blk-134;Target=g6116.t1 2270745 2288044 +
scaffold_0019 microsynteny match_part 4232930 4241194 92.4 - . ID=blk-134.2.Em0019g747a;Parent=blk-134;Target=g6116.t2 2272249 2288044 +
scaffold_0019 microsynteny match_part 4242903 4251124 92.4 - . ID=blk-134.3.Em0019g748a;Parent=blk-134;Target=g6116.t2 2272249 2288044 +
scaffold_0019 microsynteny match_part 4252930 4256674 109.0 - . ID=blk-134.4.Em0019g749a;Parent=blk-134;Target=g6116.t2 2272249 2288044 +
scaffold_0019 microsynteny match 4435396 4461534 3 + . ID=blk-135;Name=blk-135_to_Bf_V2_355;Target=Bf_V2_355 103028 107371
scaffold_0019 microsynteny match_part 4435396 4437774 147.1 - . ID=blk-135.1.Em0019g778a;Parent=blk-135;Target=g45305.t1 103028 107371 +
scaffold_0019 microsynteny match_part 4438365 4445364 126.3 - . ID=blk-135.2.Em0019g779a;Parent=blk-135;Target=g45305.t2 103028 107371 +
scaffold_0019 microsynteny match_part 4454136 4461534 90.1 - . ID=blk-135.3.Em0019g781a;Parent=blk-135;Target=g45305.t2 103028 107371 +
scaffold_0019 microsynteny match 4572728 4612844 5 + . ID=blk-136;Name=blk-136_to_Bf_V2_162;Target=Bf_V2_162 1530024 1536851
scaffold_0019 microsynteny match_part 4572728 4578904 74.3 - . ID=blk-136.1.Em0019g792a;Parent=blk-136;Target=g27777.t2 1530024 1536851 -
scaffold_0019 microsynteny match_part 4586484 4590724 127.5 - . ID=blk-136.2.Em0019g793a;Parent=blk-136;Target=g27777.t1 1530024 1536851 -
scaffold_0019 microsynteny match_part 4590834 4599394 194.5 - . ID=blk-136.3.Em0019g794a;Parent=blk-136;Target=g27777.t1 1530024 1536851 -
scaffold_0019 microsynteny match_part 4599874 4604414 194.9 - . ID=blk-136.4.Em0019g795a;Parent=blk-136;Target=g27777.t1 1530024 1536851 -
scaffold_0019 microsynteny match_part 4607442 4612844 139.8 - . ID=blk-136.5.Em0019g797a;Parent=blk-136;Target=g27777.t1 1530024 1536851 -
scaffold_0019 microsynteny match 4673677 4684304 3 + . ID=blk-137;Name=blk-137_to_Bf_V2_158;Target=Bf_V2_158 1672289 1683677
scaffold_0019 microsynteny match_part 4673677 4677444 273.9 - . ID=blk-137.1.Em0019g803a;Parent=blk-137;Target=g26794.t1 1672289 1676666 -
scaffold_0019 microsynteny match_part 4680278 4682744 422.5 - . ID=blk-137.2.Em0019g805a;Parent=blk-137;Target=g26796.t1 1685818 1705535 +
scaffold_0019 microsynteny match_part 4682795 4684304 116.3 - . ID=blk-137.3.Em0019g806a;Parent=blk-137;Target=g26795.t1 1680272 1683677 +
scaffold_0019 microsynteny match 4941814 5011425 3 + . ID=blk-138;Name=blk-138_to_Bf_V2_25;Target=Bf_V2_25 320613 370537
scaffold_0019 microsynteny match_part 4941814 4946095 63.9 - . ID=blk-138.1.Em0019g866a;Parent=blk-138;Target=g5499.t1 320613 370537 +
scaffold_0019 microsynteny match_part 4953354 4981745 65.5 - . ID=blk-138.2.Em0019g868a;Parent=blk-138;Target=g5499.t2 320613 370537 +
scaffold_0019 microsynteny match_part 4990886 5011425 71.6 - . ID=blk-138.3.Em0019g871a;Parent=blk-138;Target=g5499.t2 320613 370537 +
scaffold_0019 microsynteny match 5737564 5760355 5 + . ID=blk-139;Name=blk-139_to_Bf_V2_29;Target=Bf_V2_29 434197 436068
scaffold_0019 microsynteny match_part 5737564 5738595 223.4 - . ID=blk-139.1.Em0019g968a;Parent=blk-139;Target=g6486.t2 434197 436068 +
scaffold_0019 microsynteny match_part 5747146 5747855 227.6 - . ID=blk-139.2.Em0019g970a;Parent=blk-139;Target=g6486.t1 434338 436068 +
scaffold_0019 microsynteny match_part 5753916 5754655 229.6 - . ID=blk-139.3.Em0019g971a;Parent=blk-139;Target=g6486.t1 434338 436068 +
scaffold_0019 microsynteny match_part 5757367 5758175 227.6 - . ID=blk-139.4.Em0019g972a;Parent=blk-139;Target=g6486.t1 434338 436068 +
scaffold_0019 microsynteny match_part 5759556 5760355 225.7 - . ID=blk-139.5.Em0019g973a;Parent=blk-139;Target=g6486.t1 434338 436068 +
scaffold_0019 microsynteny match 6597630 6610279 3 - . ID=blk-140;Name=blk-140_to_Bf_V2_6;Target=Bf_V2_6 2516205 2549449
scaffold_0019 microsynteny match_part 6597630 6601569 706.4 - . ID=blk-140.1.Em0019g1058a;Parent=blk-140;Target=g1090.t1 2549449 2558578 -
scaffold_0019 microsynteny match_part 6601929 6609220 196.1 + . ID=blk-140.2.Em0019g1059a;Parent=blk-140;Target=g1084.t1 2520993 2526573 -
scaffold_0019 microsynteny match_part 6609262 6610279 235.7 - . ID=blk-140.3.Em0019g1060a;Parent=blk-140;Target=g1082.t1 2514272 2516205 +
scaffold_0019 microsynteny match 7256597 7301227 3 + . ID=blk-141;Name=blk-141_to_Bf_V2_245;Target=Bf_V2_245 1718814 1752759
scaffold_0019 microsynteny match_part 7256597 7287656 454.9 - . ID=blk-141.1.Em0019g1134a;Parent=blk-141;Target=g39361.t2 1718814 1736290 -
scaffold_0019 microsynteny match_part 7292755 7294866 115.9 - . ID=blk-141.2.Em0019g1135a;Parent=blk-141;Target=g39361.t1 1718814 1736290 -
scaffold_0019 microsynteny match_part 7295696 7301227 184.5 + . ID=blk-141.3.Em0019g1136a;Parent=blk-141;Target=g39362.t1 1738707 1752759 +
scaffold_0341 microsynteny match 1 40367 3 - . ID=blk-142;Name=blk-142_to_Bf_V2_92;Target=Bf_V2_92 1066693 1093670
scaffold_0341 microsynteny match_part 1 8130 261.9 + . ID=blk-142.1.Em0341g1a;Parent=blk-142;Target=g14426.t1 1093670 1124634 -
scaffold_0341 microsynteny match_part 13406 33460 591.7 + . ID=blk-142.2.Em0341g3a;Parent=blk-142;Target=g14426.t2 1093670 1111266 -
scaffold_0341 microsynteny match_part 33516 40367 288.1 + . ID=blk-142.3.Em0341g4a;Parent=blk-142;Target=g14421.t1 1060841 1066693 -
scaffold_0341 microsynteny match 1 40367 3 - . ID=blk-143;Name=blk-143_to_Bf_V2_92;Target=Bf_V2_92 1066693 1124905
scaffold_0341 microsynteny match_part 1 8130 87.4 + . ID=blk-143.1.Em0341g1a;Parent=blk-143;Target=g14427.t1 1124905 1134497 -
scaffold_0341 microsynteny match_part 13406 33460 591.7 + . ID=blk-143.2.Em0341g3a;Parent=blk-143;Target=g14426.t2 1093670 1111266 -
scaffold_0341 microsynteny match_part 33516 40367 288.1 + . ID=blk-143.3.Em0341g4a;Parent=blk-143;Target=g14421.t1 1060841 1066693 -
scaffold_0341 microsynteny match 1 40367 3 - . ID=blk-144;Name=blk-144_to_Bf_V2_92;Target=Bf_V2_92 1066693 1124905
scaffold_0341 microsynteny match_part 1 8130 87.4 + . ID=blk-144.1.Em0341g1a;Parent=blk-144;Target=g14427.t2 1124905 1134497 -
scaffold_0341 microsynteny match_part 13406 33460 591.7 + . ID=blk-144.2.Em0341g3a;Parent=blk-144;Target=g14426.t2 1093670 1111266 -
scaffold_0341 microsynteny match_part 33516 40367 288.1 + . ID=blk-144.3.Em0341g4a;Parent=blk-144;Target=g14421.t1 1060841 1066693 -
scaffold_0077 microsynteny match 66166 85236 3 - . ID=blk-145;Name=blk-145_to_Bf_V2_9;Target=Bf_V2_9 736194 741446
scaffold_0077 microsynteny match_part 66166 67896 94.4 - . ID=blk-145.1.Em0077g7a;Parent=blk-145;Target=g1814.t1 741446 743055 +
scaffold_0077 microsynteny match_part 68256 80839 287.7 + . ID=blk-145.2.Em0077g8a;Parent=blk-145;Target=g1813.t2 732185 736194 +
scaffold_0077 microsynteny match_part 82121 85236 224.2 - . ID=blk-145.3.Em0077g9a;Parent=blk-145;Target=g1813.t2 732185 736194 +
scaffold_0082 microsynteny match 8314 11524 4 + . ID=blk-146;Name=blk-146_to_Bf_V2_174;Target=Bf_V2_174 3415745 3443450
scaffold_0082 microsynteny match_part 8314 8876 167.5 - . ID=blk-146.1.Em0082g1a;Parent=blk-146;Target=g29410.t1 3415745 3416708 +
scaffold_0082 microsynteny match_part 8976 9687 183.3 + . ID=blk-146.2.Em0082g2a;Parent=blk-146;Target=g29412.t1 3418671 3419048 +
scaffold_0082 microsynteny match_part 10147 10866 183.3 - . ID=blk-146.3.Em0082g3a;Parent=blk-146;Target=g29412.t1 3418671 3419048 +
scaffold_0082 microsynteny match_part 10966 11524 152.9 + . ID=blk-146.4.Em0082g4a;Parent=blk-146;Target=g29416.t1 3443085 3443450 -
scaffold_0177 microsynteny match 37766 50627 3 + . ID=blk-147;Name=blk-147_to_Bf_V2_261;Target=Bf_V2_261 1483371 1501937
scaffold_0177 microsynteny match_part 37766 40930 141.4 + . ID=blk-147.1.Em0177g2a;Parent=blk-147;Target=g41163.t1 1483371 1501937 -
scaffold_0177 microsynteny match_part 41076 45910 88.6 + . ID=blk-147.2.Em0177g3a;Parent=blk-147;Target=g41163.t2 1483371 1501937 -
scaffold_0177 microsynteny match_part 48726 50627 58.5 + . ID=blk-147.3.Em0177g4a;Parent=blk-147;Target=g41163.t2 1483371 1501937 -
scaffold_0142 microsynteny match 51816 68994 3 + . ID=blk-148;Name=blk-148_to_Bf_V2_34;Target=Bf_V2_34 2428119 2442958
scaffold_0142 microsynteny match_part 51816 53221 183.7 + . ID=blk-148.1.Em0142g5a;Parent=blk-148;Target=g7567.t2 2428119 2430816 +
scaffold_0142 microsynteny match_part 54016 58381 180.6 + . ID=blk-148.2.Em0142g6a;Parent=blk-148;Target=g7568.t1 2431839 2435272 +
scaffold_0142 microsynteny match_part 67206 68994 176.4 + . ID=blk-148.3.Em0142g7a;Parent=blk-148;Target=g7570.t1 2439880 2442958 +
scaffold_0142 microsynteny match 51816 68994 3 + . ID=blk-149;Name=blk-149_to_Bf_V2_97;Target=Bf_V2_97 757148 760525
scaffold_0142 microsynteny match_part 51816 53221 181.0 + . ID=blk-149.1.Em0142g5a;Parent=blk-149;Target=g15629.t1 757148 760525 +
scaffold_0142 microsynteny match_part 54016 58381 183.7 + . ID=blk-149.2.Em0142g6a;Parent=blk-149;Target=g15629.t2 757148 760525 +
scaffold_0142 microsynteny match_part 67206 68994 183.7 + . ID=blk-149.3.Em0142g7a;Parent=blk-149;Target=g15629.t2 757148 760525 +
scaffold_0142 microsynteny match 51816 68994 3 + . ID=blk-150;Name=blk-150_to_Bf_V2_97;Target=Bf_V2_97 757148 760525
scaffold_0142 microsynteny match_part 51816 53221 181.0 + . ID=blk-150.1.Em0142g5a;Parent=blk-150;Target=g15629.t2 757148 760525 +
scaffold_0142 microsynteny match_part 54016 58381 183.7 + . ID=blk-150.2.Em0142g6a;Parent=blk-150;Target=g15629.t1 757148 760525 +
scaffold_0142 microsynteny match_part 67206 68994 183.7 + . ID=blk-150.3.Em0142g7a;Parent=blk-150;Target=g15629.t1 757148 760525 +
scaffold_0142 microsynteny match 51816 68994 3 + . ID=blk-151;Name=blk-151_to_Bf_V2_34;Target=Bf_V2_34 2431839 2442958
scaffold_0142 microsynteny match_part 51816 53221 179.1 + . ID=blk-151.1.Em0142g5a;Parent=blk-151;Target=g7568.t1 2431839 2435272 +
scaffold_0142 microsynteny match_part 54016 58381 181.8 + . ID=blk-151.2.Em0142g6a;Parent=blk-151;Target=g7567.t2 2428119 2430816 +
scaffold_0142 microsynteny match_part 67206 68994 176.4 + . ID=blk-151.3.Em0142g7a;Parent=blk-151;Target=g7570.t1 2439880 2442958 +
scaffold_0142 microsynteny match 51816 68994 3 + . ID=blk-152;Name=blk-152_to_Bf_V2_34;Target=Bf_V2_34 2431875 2442958
scaffold_0142 microsynteny match_part 51816 53221 179.1 + . ID=blk-152.1.Em0142g5a;Parent=blk-152;Target=g7568.t2 2431875 2435272 +
scaffold_0142 microsynteny match_part 54016 58381 181.8 + . ID=blk-152.2.Em0142g6a;Parent=blk-152;Target=g7567.t2 2428119 2430816 +
scaffold_0142 microsynteny match_part 67206 68994 176.4 + . ID=blk-152.3.Em0142g7a;Parent=blk-152;Target=g7570.t1 2439880 2442958 +
scaffold_0142 microsynteny match 51816 68994 3 + . ID=blk-153;Name=blk-153_to_Bf_V2_34;Target=Bf_V2_34 2439880 2442958
scaffold_0142 microsynteny match_part 51816 53221 178.3 + . ID=blk-153.1.Em0142g5a;Parent=blk-153;Target=g7570.t1 2439880 2442958 +
scaffold_0142 microsynteny match_part 54016 58381 181.8 + . ID=blk-153.2.Em0142g6a;Parent=blk-153;Target=g7567.t2 2428119 2430816 +
scaffold_0142 microsynteny match_part 67206 68994 176.4 + . ID=blk-153.3.Em0142g7a;Parent=blk-153;Target=g7570.t2 2439844 2442958 +
scaffold_0142 microsynteny match 51816 68994 3 + . ID=blk-154;Name=blk-154_to_Bf_V2_34;Target=Bf_V2_34 2439844 2442958
scaffold_0142 microsynteny match_part 51816 53221 178.3 + . ID=blk-154.1.Em0142g5a;Parent=blk-154;Target=g7570.t2 2439844 2442958 +
scaffold_0142 microsynteny match_part 54016 58381 181.8 + . ID=blk-154.2.Em0142g6a;Parent=blk-154;Target=g7567.t2 2428119 2430816 +
scaffold_0142 microsynteny match_part 67206 68994 176.4 + . ID=blk-154.3.Em0142g7a;Parent=blk-154;Target=g7570.t1 2439880 2442958 +
scaffold_0142 microsynteny match 51816 68994 3 + . ID=blk-155;Name=blk-155_to_Bf_V2_97;Target=Bf_V2_97 731150 760525
scaffold_0142 microsynteny match_part 51816 53221 177.9 + . ID=blk-155.1.Em0142g5a;Parent=blk-155;Target=g15623.t2 731150 734436 -
scaffold_0142 microsynteny match_part 54016 58381 183.7 + . ID=blk-155.2.Em0142g6a;Parent=blk-155;Target=g15629.t1 757148 760525 +
scaffold_0142 microsynteny match_part 67206 68994 183.7 + . ID=blk-155.3.Em0142g7a;Parent=blk-155;Target=g15629.t1 757148 760525 +
scaffold_0142 microsynteny match 51816 68994 3 + . ID=blk-156;Name=blk-156_to_Bf_V2_97;Target=Bf_V2_97 731150 760525
scaffold_0142 microsynteny match_part 51816 53221 177.9 + . ID=blk-156.1.Em0142g5a;Parent=blk-156;Target=g15623.t1 731150 734436 -
scaffold_0142 microsynteny match_part 54016 58381 183.7 + . ID=blk-156.2.Em0142g6a;Parent=blk-156;Target=g15629.t1 757148 760525 +
scaffold_0142 microsynteny match_part 67206 68994 183.7 + . ID=blk-156.3.Em0142g7a;Parent=blk-156;Target=g15629.t1 757148 760525 +
scaffold_0142 microsynteny match 51816 68994 3 + . ID=blk-157;Name=blk-157_to_Bf_V2_192;Target=Bf_V2_192 63602 70496
scaffold_0142 microsynteny match_part 51816 53221 174.5 + . ID=blk-157.1.Em0142g5a;Parent=blk-157;Target=g32203.t2 63602 66454 -
scaffold_0142 microsynteny match_part 54016 58381 173.7 + . ID=blk-157.2.Em0142g6a;Parent=blk-157;Target=g32203.t3 63602 70496 -
scaffold_0142 microsynteny match_part 67206 68994 174.5 + . ID=blk-157.3.Em0142g7a;Parent=blk-157;Target=g32203.t3 63602 70496 -
scaffold_0142 microsynteny match 51816 68994 3 + . ID=blk-158;Name=blk-158_to_Bf_V2_192;Target=Bf_V2_192 63602 66454
scaffold_0142 microsynteny match_part 51816 53221 174.5 + . ID=blk-158.1.Em0142g5a;Parent=blk-158;Target=g32203.t3 63602 70496 -
scaffold_0142 microsynteny match_part 54016 58381 173.7 + . ID=blk-158.2.Em0142g6a;Parent=blk-158;Target=g32203.t2 63602 66454 -
scaffold_0142 microsynteny match_part 67206 68994 174.5 + . ID=blk-158.3.Em0142g7a;Parent=blk-158;Target=g32203.t2 63602 66454 -
scaffold_0144 microsynteny match 48471 69256 3 + . ID=blk-159;Name=blk-159_to_Bf_V2_25;Target=Bf_V2_25 912818 932522
scaffold_0144 microsynteny match_part 48471 51586 137.1 - . ID=blk-159.1.Em0144g10a;Parent=blk-159;Target=g5548.t1 912818 914264 -
scaffold_0144 microsynteny match_part 52356 62638 302.4 + . ID=blk-159.2.Em0144g11a;Parent=blk-159;Target=g5552.t1 934109 939391 +
scaffold_0144 microsynteny match_part 63556 69256 135.6 + . ID=blk-159.3.Em0144g13a;Parent=blk-159;Target=g5551.t1 922133 932522 -
scaffold_0024 microsynteny match 2373230 2420102 4 + . ID=blk-160;Name=blk-160_to_Bf_V2_65;Target=Bf_V2_65 382934 394317
scaffold_0024 microsynteny match_part 2373230 2383202 228.8 - . ID=blk-160.1.Em0024g222a;Parent=blk-160;Target=g12197.t2 382934 391735 -
scaffold_0024 microsynteny match_part 2393022 2396082 65.5 - . ID=blk-160.2.Em0024g224a;Parent=blk-160;Target=g12197.t1 382934 394317 -
scaffold_0024 microsynteny match_part 2405334 2410902 145.2 - . ID=blk-160.3.Em0024g225a;Parent=blk-160;Target=g12197.t1 382934 394317 -
scaffold_0024 microsynteny match_part 2413079 2420102 135.2 - . ID=blk-160.4.Em0024g226a;Parent=blk-160;Target=g12197.t1 382934 394317 -
scaffold_0022 microsynteny match 1 20086 3 + . ID=blk-161;Name=blk-161_to_Bf_V2_137;Target=Bf_V2_137 502964 505535
scaffold_0022 microsynteny match_part 1 2869 109.8 + . ID=blk-161.1.Em0022g1a;Parent=blk-161;Target=g22224.t1 502964 505535 +
scaffold_0022 microsynteny match_part 7126 14601 146.0 + . ID=blk-161.2.Em0022g2a;Parent=blk-161;Target=g22224.t3 501078 505535 +
scaffold_0022 microsynteny match_part 16856 20086 122.1 + . ID=blk-161.3.Em0022g3a;Parent=blk-161;Target=g22224.t3 501078 505535 +
scaffold_0022 microsynteny match 558224 601517 3 + . ID=blk-162;Name=blk-162_to_Bf_V2_35;Target=Bf_V2_35 1887684 1892639
scaffold_0022 microsynteny match_part 558224 561653 241.5 + . ID=blk-162.1.Em0022g68a;Parent=blk-162;Target=g7833.t2 1887684 1894593 +
scaffold_0022 microsynteny match_part 577484 581734 226.1 - . ID=blk-162.2.Em0022g70a;Parent=blk-162;Target=g7833.t1 1887684 1892639 +
scaffold_0022 microsynteny match_part 600214 601517 146.7 + . ID=blk-162.3.Em0022g71a;Parent=blk-162;Target=g7833.t1 1887684 1892639 +
scaffold_0022 microsynteny match 711118 737089 5 + . ID=blk-163;Name=blk-163_to_Bf_V2_21;Target=Bf_V2_21 4945928 4963952
scaffold_0022 microsynteny match_part 711118 717524 207.2 - . ID=blk-163.1.Em0022g88a;Parent=blk-163;Target=g4326.t1 4945928 4956352 -
scaffold_0022 microsynteny match_part 721384 723351 142.5 + . ID=blk-163.2.Em0022g90a;Parent=blk-163;Target=g4327.t1 4957437 4963952 +
scaffold_0022 microsynteny match_part 725754 727417 142.5 + . ID=blk-163.3.Em0022g91a;Parent=blk-163;Target=g4327.t1 4957437 4963952 +
scaffold_0022 microsynteny match_part 731248 732744 124.8 - . ID=blk-163.4.Em0022g92a;Parent=blk-163;Target=g4327.t1 4957437 4963952 +
scaffold_0022 microsynteny match_part 733124 737089 105.1 + . ID=blk-163.5.Em0022g93a;Parent=blk-163;Target=g4327.t1 4957437 4963952 +
scaffold_0022 microsynteny match 2133446 2155915 3 + . ID=blk-164;Name=blk-164_to_Bf_V2_189;Target=Bf_V2_189 62914 80798
scaffold_0022 microsynteny match_part 2133446 2141705 657.9 - . ID=blk-164.1.Em0022g354a;Parent=blk-164;Target=g31968.t2 62914 80798 -
scaffold_0022 microsynteny match_part 2141777 2144755 210.7 - . ID=blk-164.2.Em0022g355a;Parent=blk-164;Target=g31969.t1 87174 101793 -
scaffold_0022 microsynteny match_part 2145666 2155915 740.7 - . ID=blk-164.3.Em0022g356a;Parent=blk-164;Target=g31968.t1 62914 80798 -
scaffold_0022 microsynteny match 3167378 3195720 3 + . ID=blk-165;Name=blk-165_to_Bf_V2_119;Target=Bf_V2_119 1922011 1938625
scaffold_0022 microsynteny match_part 3167378 3173150 590.1 + . ID=blk-165.1.Em0022g495a;Parent=blk-165;Target=g19260.t2 1922011 1938619 -
scaffold_0022 microsynteny match_part 3175028 3186766 625.9 + . ID=blk-165.2.Em0022g496a;Parent=blk-165;Target=g19260.t1 1922011 1938625 -
scaffold_0022 microsynteny match_part 3189448 3195720 698.4 + . ID=blk-165.3.Em0022g497a;Parent=blk-165;Target=g19260.t1 1922011 1938625 -
scaffold_0022 microsynteny match 3238663 3254758 3 + . ID=blk-166;Name=blk-166_to_Bf_V2_21;Target=Bf_V2_21 4957437 4965972
scaffold_0022 microsynteny match_part 3238663 3244478 74.3 - . ID=blk-166.1.Em0022g503a;Parent=blk-166;Target=g4327.t1 4957437 4963952 +
scaffold_0022 microsynteny match_part 3244974 3247568 83.6 - . ID=blk-166.2.Em0022g504a;Parent=blk-166;Target=g4327.t2 4957437 4965972 +
scaffold_0022 microsynteny match_part 3249562 3254758 74.7 - . ID=blk-166.3.Em0022g505a;Parent=blk-166;Target=g4327.t2 4957437 4965972 +
scaffold_0022 microsynteny match 3473338 3482702 3 + . ID=blk-167;Name=blk-167_to_Bf_V2_140;Target=Bf_V2_140 446630 449210
scaffold_0022 microsynteny match_part 3473338 3479500 108.6 + . ID=blk-167.1.Em0022g535a;Parent=blk-167;Target=g22729.t1 446630 449228 -
scaffold_0022 microsynteny match_part 3479708 3481387 95.9 + . ID=blk-167.2.Em0022g536a;Parent=blk-167;Target=g22729.t2 446630 449210 -
scaffold_0022 microsynteny match_part 3481478 3482702 85.9 + . ID=blk-167.3.Em0022g537a;Parent=blk-167;Target=g22729.t2 446630 449210 -
scaffold_0022 microsynteny match 5424744 5483568 3 + . ID=blk-168;Name=blk-168_to_Bf_V2_186;Target=Bf_V2_186 396191 426576
scaffold_0022 microsynteny match_part 5424744 5437715 417.5 - . ID=blk-168.1.Em0022g773a;Parent=blk-168;Target=g31010.t1 396191 426576 +
scaffold_0022 microsynteny match_part 5439305 5448744 329.3 + . ID=blk-168.2.Em0022g774a;Parent=blk-168;Target=g31010.t2 396191 426576 +
scaffold_0022 microsynteny match_part 5474915 5483568 398.3 + . ID=blk-168.3.Em0022g776a;Parent=blk-168;Target=g31010.t2 396191 426576 +
scaffold_0023 microsynteny match 428466 440190 4 - . ID=blk-169;Name=blk-169_to_Bf_V2_95;Target=Bf_V2_95 1159771 1160133
scaffold_0023 microsynteny match_part 428466 432646 257.7 - . ID=blk-169.1.Em0023g105a;Parent=blk-169;Target=g15138.t1 1160133 1164117 -
scaffold_0023 microsynteny match_part 433326 435670 206.5 + . ID=blk-169.2.Em0023g106a;Parent=blk-169;Target=g15137.t2 1148092 1159771 +
scaffold_0023 microsynteny match_part 435856 437530 221.5 + . ID=blk-169.3.Em0023g107a;Parent=blk-169;Target=g15137.t1 1148092 1159771 +
scaffold_0023 microsynteny match_part 437586 440190 240.7 + . ID=blk-169.4.Em0023g108a;Parent=blk-169;Target=g15137.t2 1148092 1159771 +
scaffold_0023 microsynteny match 786906 823586 6 + . ID=blk-170;Name=blk-170_to_Bf_V2_48;Target=Bf_V2_48 5577551 5598382
scaffold_0023 microsynteny match_part 786906 793864 142.5 + . ID=blk-170.1.Em0023g164a;Parent=blk-170;Target=g11149.t2 5577551 5598382 +
scaffold_0023 microsynteny match_part 798176 801915 140.2 + . ID=blk-170.2.Em0023g166a;Parent=blk-170;Target=g11149.t1 5578676 5598382 +
scaffold_0023 microsynteny match_part 802316 806891 156.8 + . ID=blk-170.3.Em0023g167a;Parent=blk-170;Target=g11149.t1 5578676 5598382 +
scaffold_0023 microsynteny match_part 808406 811832 173.3 + . ID=blk-170.4.Em0023g168a;Parent=blk-170;Target=g11149.t1 5578676 5598382 +
scaffold_0023 microsynteny match_part 814010 821846 92.0 - . ID=blk-170.5.Em0023g170a;Parent=blk-170;Target=g11149.t1 5578676 5598382 +
scaffold_0023 microsynteny match_part 821911 823586 165.6 - . ID=blk-170.6.Em0023g171a;Parent=blk-170;Target=g11149.t1 5578676 5598382 +
scaffold_0023 microsynteny match 835426 853726 3 + . ID=blk-171;Name=blk-171_to_Bf_V2_102;Target=Bf_V2_102 207021 210039
scaffold_0023 microsynteny match_part 835426 840263 171.8 + . ID=blk-171.1.Em0023g174a;Parent=blk-171;Target=g16682.t1 207021 210735 -
scaffold_0023 microsynteny match_part 840287 843126 303.1 - . ID=blk-171.2.Em0023g175a;Parent=blk-171;Target=g16682.t2 207021 210039 -
scaffold_0023 microsynteny match_part 847065 853726 384.4 - . ID=blk-171.3.Em0023g177a;Parent=blk-171;Target=g16682.t2 207021 210039 -
scaffold_0023 microsynteny match 1237802 1268022 7 + . ID=blk-172;Name=blk-172_to_Bf_V2_252;Target=Bf_V2_252 279228 286137
scaffold_0023 microsynteny match_part 1237802 1243698 213.8 + . ID=blk-172.1.Em0023g234a;Parent=blk-172;Target=g40164.t1 279228 286137 -
scaffold_0023 microsynteny match_part 1243932 1246667 194.5 + . ID=blk-172.2.Em0023g235a;Parent=blk-172;Target=g40164.t2 279291 286137 -
scaffold_0023 microsynteny match_part 1248492 1252193 191.0 + . ID=blk-172.3.Em0023g236a;Parent=blk-172;Target=g40164.t2 279291 286137 -
scaffold_0023 microsynteny match_part 1252602 1254592 207.2 + . ID=blk-172.4.Em0023g237a;Parent=blk-172;Target=g40164.t2 279291 286137 -
scaffold_0023 microsynteny match_part 1255012 1257526 201.8 + . ID=blk-172.5.Em0023g238a;Parent=blk-172;Target=g40164.t2 279291 286137 -
scaffold_0023 microsynteny match_part 1258614 1263662 177.2 - . ID=blk-172.6.Em0023g239a;Parent=blk-172;Target=g40164.t2 279291 286137 -
scaffold_0023 microsynteny match_part 1263726 1268022 232.3 - . ID=blk-172.7.Em0023g240a;Parent=blk-172;Target=g40164.t2 279291 286137 -
scaffold_0023 microsynteny match 1435732 1454808 3 + . ID=blk-173;Name=blk-173_to_Bf_V2_6;Target=Bf_V2_6 8195524 8203292
scaffold_0023 microsynteny match_part 1435732 1436357 209.9 - . ID=blk-173.1.Em0023g271a;Parent=blk-173;Target=g1542.t2 8195524 8203292 +
scaffold_0023 microsynteny match_part 1440116 1441627 307.0 - . ID=blk-173.2.Em0023g273a;Parent=blk-173;Target=g1542.t1 8195524 8203292 +
scaffold_0023 microsynteny match_part 1441887 1454808 280.8 + . ID=blk-173.3.Em0023g274a;Parent=blk-173;Target=g1542.t1 8195524 8203292 +
scaffold_0023 microsynteny match 2243696 2264606 3 + . ID=blk-174;Name=blk-174_to_Bf_V2_13;Target=Bf_V2_13 1020954 1034716
scaffold_0023 microsynteny match_part 2243696 2250531 202.2 + . ID=blk-174.1.Em0023g412a;Parent=blk-174;Target=g2446.t2 1020954 1035340 +
scaffold_0023 microsynteny match_part 2250533 2255846 230.3 - . ID=blk-174.2.Em0023g413a;Parent=blk-174;Target=g2446.t1 1020954 1034716 +
scaffold_0023 microsynteny match_part 2257533 2264606 192.6 - . ID=blk-174.3.Em0023g414a;Parent=blk-174;Target=g2446.t1 1020954 1034716 +
scaffold_0023 microsynteny match 2647366 2667776 3 + . ID=blk-175;Name=blk-175_to_Bf_V2_180;Target=Bf_V2_180 68783 101320
scaffold_0023 microsynteny match_part 2647366 2647876 134.4 - . ID=blk-175.1.Em0023g488a;Parent=blk-175;Target=g30203.t2 68783 101320 -
scaffold_0023 microsynteny match_part 2647927 2655476 1112.8 - . ID=blk-175.2.Em0023g489a;Parent=blk-175;Target=g30203.t1 68783 101320 -
scaffold_0023 microsynteny match_part 2656543 2667776 1322.4 - . ID=blk-175.3.Em0023g490a;Parent=blk-175;Target=g30203.t1 68783 101320 -
scaffold_0023 microsynteny match 2677480 2697986 3 + . ID=blk-176;Name=blk-176_to_Bf_V2_180;Target=Bf_V2_180 68783 132354
scaffold_0023 microsynteny match_part 2677480 2684236 1347.4 - . ID=blk-176.1.Em0023g493a;Parent=blk-176;Target=g30203.t2 68783 101320 -
scaffold_0023 microsynteny match_part 2684686 2687565 192.2 + . ID=blk-176.2.Em0023g494a;Parent=blk-176;Target=g30205.t2 122804 132354 +
scaffold_0023 microsynteny match_part 2696172 2697986 180.3 + . ID=blk-176.3.Em0023g497a;Parent=blk-176;Target=g30205.t2 122804 132354 +
scaffold_0023 microsynteny match 2955512 2971866 3 + . ID=blk-177;Name=blk-177_to_Bf_V2_98;Target=Bf_V2_98 3314548 3335202
scaffold_0023 microsynteny match_part 2955512 2959915 397.9 + . ID=blk-177.1.Em0023g545a;Parent=blk-177;Target=g16125.t1 3314548 3333541 -
scaffold_0023 microsynteny match_part 2960152 2965445 266.9 + . ID=blk-177.2.Em0023g546a;Parent=blk-177;Target=g16125.t2 3314548 3335202 -
scaffold_0023 microsynteny match_part 2965692 2971866 519.6 + . ID=blk-177.3.Em0023g547a;Parent=blk-177;Target=g16125.t2 3314548 3335202 -
scaffold_0023 microsynteny match 2973282 3016118 3 + . ID=blk-178;Name=blk-178_to_Bf_V2_1;Target=Bf_V2_1 2160989 2173876
scaffold_0023 microsynteny match_part 2973282 2980816 205.3 + . ID=blk-178.1.Em0023g549a;Parent=blk-178;Target=g176.t1 2160989 2171992 -
scaffold_0023 microsynteny match_part 2980882 2988945 214.9 + . ID=blk-178.2.Em0023g550a;Parent=blk-178;Target=g176.t2 2160989 2173876 -
scaffold_0023 microsynteny match_part 2990672 3016118 193.7 + . ID=blk-178.3.Em0023g551a;Parent=blk-178;Target=g176.t2 2160989 2173876 -
scaffold_0020 microsynteny match 226619 247554 3 + . ID=blk-179;Name=blk-179_to_Bf_V2_143;Target=Bf_V2_143 1629370 1652794
scaffold_0020 microsynteny match_part 226619 236897 281.6 + . ID=blk-179.1.Em0020g31a;Parent=blk-179;Target=g23290.t2 1629370 1639742 +
scaffold_0020 microsynteny match_part 237439 243848 221.9 + . ID=blk-179.2.Em0020g32a;Parent=blk-179;Target=g23291.t1 1644711 1652794 +
scaffold_0020 microsynteny match_part 244189 247554 64.7 + . ID=blk-179.3.Em0020g33a;Parent=blk-179;Target=g23291.t1 1644711 1652794 +
scaffold_0020 microsynteny match 563339 606769 3 + . ID=blk-180;Name=blk-180_to_Bf_V2_151;Target=Bf_V2_151 424154 432124
scaffold_0020 microsynteny match_part 563339 567252 178.3 + . ID=blk-180.1.Em0020g97a;Parent=blk-180;Target=g25498.t2 424154 438141 -
scaffold_0020 microsynteny match_part 567569 569462 85.1 + . ID=blk-180.2.Em0020g98a;Parent=blk-180;Target=g25498.t1 424154 432124 -
scaffold_0020 microsynteny match_part 600804 606769 174.5 - . ID=blk-180.3.Em0020g101a;Parent=blk-180;Target=g25498.t1 424154 432124 -
scaffold_0020 microsynteny match 1323018 1330802 3 + . ID=blk-181;Name=blk-181_to_Bf_V2_174;Target=Bf_V2_174 4310304 4327948
scaffold_0020 microsynteny match_part 1323018 1326792 129.8 + . ID=blk-181.1.Em0020g224a;Parent=blk-181;Target=g29526.t1 4310304 4322858 -
scaffold_0020 microsynteny match_part 1328498 1329292 84.0 + . ID=blk-181.2.Em0020g225a;Parent=blk-181;Target=g29526.t2 4310304 4322858 -
scaffold_0020 microsynteny match_part 1329348 1330802 236.1 + . ID=blk-181.3.Em0020g226a;Parent=blk-181;Target=g29527.t1 4324377 4327948 +
scaffold_0020 microsynteny match 2004068 2045608 6 + . ID=blk-182;Name=blk-182_to_Bf_V2_48;Target=Bf_V2_48 4049826 4064941
scaffold_0020 microsynteny match_part 2004068 2004978 266.9 + . ID=blk-182.1.Em0020g337a;Parent=blk-182;Target=g11016.t1 4049826 4064920 -
scaffold_0020 microsynteny match_part 2012530 2013718 269.6 - . ID=blk-182.2.Em0020g339a;Parent=blk-182;Target=g11016.t2 4049826 4064941 -
scaffold_0020 microsynteny match_part 2014309 2024248 500.7 - . ID=blk-182.3.Em0020g340a;Parent=blk-182;Target=g11016.t2 4049826 4064941 -
scaffold_0020 microsynteny match_part 2032089 2033108 270.0 - . ID=blk-182.4.Em0020g342a;Parent=blk-182;Target=g11016.t2 4049826 4064941 -
scaffold_0020 microsynteny match_part 2033729 2037398 203.8 - . ID=blk-182.5.Em0020g343a;Parent=blk-182;Target=g11016.t2 4049826 4064941 -
scaffold_0020 microsynteny match_part 2037507 2045608 126.3 - . ID=blk-182.6.Em0020g344a;Parent=blk-182;Target=g11016.t2 4049826 4064941 -
scaffold_0020 microsynteny match 2249281 2297717 4 - . ID=blk-183;Name=blk-183_to_Bf_V2_92;Target=Bf_V2_92 1086395 1093670
scaffold_0020 microsynteny match_part 2249281 2265813 335.1 + . ID=blk-183.1.Em0020g368a;Parent=blk-183;Target=g14426.t1 1093670 1124634 -
scaffold_0020 microsynteny match_part 2270241 2280872 153.3 + . ID=blk-183.2.Em0020g370a;Parent=blk-183;Target=g14426.t2 1093670 1111266 -
scaffold_0020 microsynteny match_part 2281371 2284950 97.4 + . ID=blk-183.3.Em0020g371a;Parent=blk-183;Target=g14426.t2 1093670 1111266 -
scaffold_0020 microsynteny match_part 2285311 2297717 609.8 + . ID=blk-183.4.Em0020g372a;Parent=blk-183;Target=g14424.t1 1073423 1086395 -
scaffold_0020 microsynteny match 3370170 3395690 3 + . ID=blk-184;Name=blk-184_to_Bf_V2_174;Target=Bf_V2_174 2678663 2709322
scaffold_0020 microsynteny match_part 3370170 3377560 275.4 + . ID=blk-184.1.Em0020g499a;Parent=blk-184;Target=g29327.t1 2678663 2680379 +
scaffold_0020 microsynteny match_part 3380428 3390270 195.7 - . ID=blk-184.2.Em0020g500a;Parent=blk-184;Target=g29329.t2 2703590 2709322 -
scaffold_0020 microsynteny match_part 3393686 3395690 208.4 - . ID=blk-184.3.Em0020g501a;Parent=blk-184;Target=g29329.t2 2703590 2709322 -
scaffold_0020 microsynteny match 4007580 4043840 3 + . ID=blk-185;Name=blk-185_to_Bf_V2_14;Target=Bf_V2_14 4471435 4481173
scaffold_0020 microsynteny match_part 4007580 4018620 433.0 - . ID=blk-185.1.Em0020g574a;Parent=blk-185;Target=g2965.t1 4471435 4481173 -
scaffold_0020 microsynteny match_part 4018750 4028850 426.4 - . ID=blk-185.2.Em0020g575a;Parent=blk-185;Target=g2965.t2 4471435 4481173 -
scaffold_0020 microsynteny match_part 4034374 4043840 417.2 - . ID=blk-185.3.Em0020g577a;Parent=blk-185;Target=g2965.t2 4471435 4481173 -
scaffold_0020 microsynteny match 4143385 4202277 4 + . ID=blk-186;Name=blk-186_to_Bf_V2_14;Target=Bf_V2_14 4471435 4481173
scaffold_0020 microsynteny match_part 4143385 4153437 306.2 - . ID=blk-186.1.Em0020g589a;Parent=blk-186;Target=g2965.t1 4471435 4481173 -
scaffold_0020 microsynteny match_part 4158867 4169477 411.8 - . ID=blk-186.2.Em0020g591a;Parent=blk-186;Target=g2965.t2 4471435 4481173 -
scaffold_0020 microsynteny match_part 4172765 4182107 255.0 - . ID=blk-186.3.Em0020g592a;Parent=blk-186;Target=g2965.t2 4471435 4481173 -
scaffold_0020 microsynteny match_part 4187148 4202277 426.0 - . ID=blk-186.4.Em0020g594a;Parent=blk-186;Target=g2965.t2 4471435 4481173 -
scaffold_0020 microsynteny match 5016430 5047824 3 + . ID=blk-187;Name=blk-187_to_Bf_V2_89;Target=Bf_V2_89 2107340 2120730
scaffold_0020 microsynteny match_part 5016430 5021844 204.1 - . ID=blk-187.1.Em0020g694a;Parent=blk-187;Target=g13897.t1 2107340 2120730 -
scaffold_0020 microsynteny match_part 5026882 5034514 268.5 - . ID=blk-187.2.Em0020g695a;Parent=blk-187;Target=g13897.t2 2108004 2120730 -
scaffold_0020 microsynteny match_part 5041831 5047824 282.3 - . ID=blk-187.3.Em0020g696a;Parent=blk-187;Target=g13897.t2 2108004 2120730 -
scaffold_0020 microsynteny match 6048883 6067092 3 + . ID=blk-188;Name=blk-188_to_Bf_V2_95;Target=Bf_V2_95 1392163 1404647
scaffold_0020 microsynteny match_part 6048883 6051842 70.9 - . ID=blk-188.1.Em0020g813a;Parent=blk-188;Target=g15171.t3 1392163 1404647 +
scaffold_0020 microsynteny match_part 6052602 6060435 178.3 + . ID=blk-188.2.Em0020g814a;Parent=blk-188;Target=g15170.t1 1369240 1372635 +
scaffold_0020 microsynteny match_part 6060889 6067092 127.1 - . ID=blk-188.3.Em0020g815a;Parent=blk-188;Target=g15171.t2 1372780 1404647 +
scaffold_0020 microsynteny match 6324622 6352057 3 + . ID=blk-189;Name=blk-189_to_Bf_V2_200;Target=Bf_V2_200 910393 926235
scaffold_0020 microsynteny match_part 6324622 6337097 462.2 + . ID=blk-189.1.Em0020g849a;Parent=blk-189;Target=g34111.t2 910393 926235 -
scaffold_0020 microsynteny match_part 6339022 6345750 426.0 + . ID=blk-189.2.Em0020g850a;Parent=blk-189;Target=g34111.t1 910393 926235 -
scaffold_0020 microsynteny match_part 6348952 6352057 417.5 + . ID=blk-189.3.Em0020g851a;Parent=blk-189;Target=g34111.t1 910393 926235 -
scaffold_0020 microsynteny match 6519498 6560573 5 + . ID=blk-190;Name=blk-190_to_Bf_V2_200;Target=Bf_V2_200 910393 926235
scaffold_0020 microsynteny match_part 6519498 6521703 288.1 - . ID=blk-190.1.Em0020g874a;Parent=blk-190;Target=g34111.t2 910393 926235 -
scaffold_0020 microsynteny match_part 6530274 6533363 436.4 - . ID=blk-190.2.Em0020g877a;Parent=blk-190;Target=g34111.t1 910393 926235 -
scaffold_0020 microsynteny match_part 6540620 6547733 427.2 - . ID=blk-190.3.Em0020g879a;Parent=blk-190;Target=g34111.t1 910393 926235 -
scaffold_0020 microsynteny match_part 6547997 6553743 271.2 - . ID=blk-190.4.Em0020g880a;Parent=blk-190;Target=g34111.t1 910393 926235 -
scaffold_0020 microsynteny match_part 6556959 6560573 151.0 - . ID=blk-190.5.Em0020g881a;Parent=blk-190;Target=g34111.t1 910393 926235 -
scaffold_0020 microsynteny match 6667703 6815493 8 + . ID=blk-191;Name=blk-191_to_Bf_V2_174;Target=Bf_V2_174 195251 202601
scaffold_0020 microsynteny match_part 6667703 6670615 84.0 + . ID=blk-191.1.Em0020g896a;Parent=blk-191;Target=g29110.t2 195251 202601 -
scaffold_0020 microsynteny match_part 6681993 6696320 132.1 + . ID=blk-191.2.Em0020g897a;Parent=blk-191;Target=g29110.t1 195251 202601 -
scaffold_0020 microsynteny match_part 6697473 6713416 168.7 + . ID=blk-191.3.Em0020g898a;Parent=blk-191;Target=g29110.t1 195251 202601 -
scaffold_0020 microsynteny match_part 6713588 6721183 215.3 - . ID=blk-191.4.Em0020g899a;Parent=blk-191;Target=g29110.t1 195251 202601 -
scaffold_0020 microsynteny match_part 6725123 6749208 200.3 + . ID=blk-191.5.Em0020g900a;Parent=blk-191;Target=g29110.t1 195251 202601 -
scaffold_0020 microsynteny match_part 6749490 6760703 204.5 - . ID=blk-191.6.Em0020g901a;Parent=blk-191;Target=g29110.t1 195251 202601 -
scaffold_0020 microsynteny match_part 6779654 6795763 132.9 - . ID=blk-191.7.Em0020g903a;Parent=blk-191;Target=g29110.t1 195251 202601 -
scaffold_0020 microsynteny match_part 6795959 6815493 169.1 - . ID=blk-191.8.Em0020g904a;Parent=blk-191;Target=g29110.t1 195251 202601 -
scaffold_0020 microsynteny match 7579682 7648945 5 + . ID=blk-192;Name=blk-192_to_Bf_V2_1;Target=Bf_V2_1 2160989 2173876
scaffold_0020 microsynteny match_part 7579682 7584882 223.0 - . ID=blk-192.1.Em0020g1041a;Parent=blk-192;Target=g176.t1 2160989 2171992 -
scaffold_0020 microsynteny match_part 7595722 7604251 152.9 + . ID=blk-192.2.Em0020g1043a;Parent=blk-192;Target=g176.t2 2160989 2173876 -
scaffold_0020 microsynteny match_part 7604928 7611842 223.4 - . ID=blk-192.3.Em0020g1044a;Parent=blk-192;Target=g176.t2 2160989 2173876 -
scaffold_0020 microsynteny match_part 7626156 7635202 117.5 - . ID=blk-192.4.Em0020g1047a;Parent=blk-192;Target=g176.t2 2160989 2173876 -
scaffold_0020 microsynteny match_part 7644156 7648945 167.5 - . ID=blk-192.5.Em0020g1049a;Parent=blk-192;Target=g176.t2 2160989 2173876 -
scaffold_0021 microsynteny match 396053 407902 3 + . ID=blk-193;Name=blk-193_to_Bf_V2_42;Target=Bf_V2_42 362844 373061
scaffold_0021 microsynteny match_part 396053 401112 137.1 - . ID=blk-193.1.Em0021g47a;Parent=blk-193;Target=g10072.t2 362844 373061 +
scaffold_0021 microsynteny match_part 401451 404632 134.8 - . ID=blk-193.2.Em0021g48a;Parent=blk-193;Target=g10072.t1 362850 373061 +
scaffold_0021 microsynteny match_part 404703 407902 119.8 - . ID=blk-193.3.Em0021g49a;Parent=blk-193;Target=g10072.t1 362850 373061 +
scaffold_0021 microsynteny match 921112 930136 3 + . ID=blk-194;Name=blk-194_to_Bf_V2_275;Target=Bf_V2_275 240976 250857
scaffold_0021 microsynteny match_part 921112 922916 176.8 + . ID=blk-194.1.Em0021g130a;Parent=blk-194;Target=g42702.t1 240976 250857 +
scaffold_0021 microsynteny match_part 926032 927786 176.0 + . ID=blk-194.2.Em0021g131a;Parent=blk-194;Target=g42702.t2 240976 250857 +
scaffold_0021 microsynteny match_part 928782 930136 178.3 + . ID=blk-194.3.Em0021g132a;Parent=blk-194;Target=g42702.t2 240976 250857 +
scaffold_0021 microsynteny match 996704 1005742 3 + . ID=blk-195;Name=blk-195_to_Bf_V2_275;Target=Bf_V2_275 240976 250857
scaffold_0021 microsynteny match_part 996704 998052 172.2 - . ID=blk-195.1.Em0021g144a;Parent=blk-195;Target=g42702.t1 240976 250857 +
scaffold_0021 microsynteny match_part 999053 1000812 176.0 - . ID=blk-195.2.Em0021g145a;Parent=blk-195;Target=g42702.t2 240976 250857 +
scaffold_0021 microsynteny match_part 1003964 1005742 176.8 - . ID=blk-195.3.Em0021g146a;Parent=blk-195;Target=g42702.t2 240976 250857 +
scaffold_0021 microsynteny match 2752376 2779671 3 - . ID=blk-196;Name=blk-196_to_Bf_V2_135;Target=Bf_V2_135 1150029 1169802
scaffold_0021 microsynteny match_part 2752376 2753512 68.9 + . ID=blk-196.1.Em0021g396a;Parent=blk-196;Target=g21567.t1 1169802 1171777 +
scaffold_0021 microsynteny match_part 2764807 2774399 69.7 + . ID=blk-196.2.Em0021g398a;Parent=blk-196;Target=g21566.t1 1164686 1165591 +
scaffold_0021 microsynteny match_part 2774607 2779671 79.7 + . ID=blk-196.3.Em0021g399a;Parent=blk-196;Target=g21561.t1 1148035 1150029 +
scaffold_0021 microsynteny match 2957547 2990947 3 + . ID=blk-197;Name=blk-197_to_Bf_V2_282;Target=Bf_V2_282 487797 493181
scaffold_0021 microsynteny match_part 2957547 2963457 125.6 - . ID=blk-197.1.Em0021g420a;Parent=blk-197;Target=g43148.t1 487797 493181 +
scaffold_0021 microsynteny match_part 2966477 2970667 407.1 - . ID=blk-197.2.Em0021g422a;Parent=blk-197;Target=g43148.t2 487761 493181 +
scaffold_0021 microsynteny match_part 2973213 2990947 543.1 - . ID=blk-197.3.Em0021g423a;Parent=blk-197;Target=g43148.t2 487761 493181 +
scaffold_0021 microsynteny match 4535673 4569980 3 + . ID=blk-198;Name=blk-198_to_Bf_V2_199;Target=Bf_V2_199 35263 83402
scaffold_0021 microsynteny match_part 4535673 4539300 62.0 - . ID=blk-198.1.Em0021g572a;Parent=blk-198;Target=g33919.t1 35263 58758 -
scaffold_0021 microsynteny match_part 4540102 4550800 224.2 - . ID=blk-198.2.Em0021g573a;Parent=blk-198;Target=g33919.t2 35263 58758 -
scaffold_0021 microsynteny match_part 4568910 4569980 187.6 - . ID=blk-198.3.Em0021g575a;Parent=blk-198;Target=g33920.t1 62306 83402 -
scaffold_0021 microsynteny match 6613966 6650108 4 + . ID=blk-199;Name=blk-199_to_Bf_V2_104;Target=Bf_V2_104 2666318 2684942
scaffold_0021 microsynteny match_part 6613966 6628350 528.1 - . ID=blk-199.1.Em0021g790a;Parent=blk-199;Target=g17041.t1 2666318 2684942 -
scaffold_0021 microsynteny match_part 6628450 6629420 134.4 + . ID=blk-199.2.Em0021g791a;Parent=blk-199;Target=g17042.t1 2689466 2695342 +
scaffold_0021 microsynteny match_part 6630289 6635380 146.4 - . ID=blk-199.3.Em0021g792a;Parent=blk-199;Target=g17042.t1 2689466 2695342 +
scaffold_0021 microsynteny match_part 6635480 6650108 594.7 + . ID=blk-199.4.Em0021g793a;Parent=blk-199;Target=g17041.t2 2666318 2684942 -
scaffold_0021 microsynteny match 6806721 6830630 3 - . ID=blk-200;Name=blk-200_to_Bf_V2_196;Target=Bf_V2_196 6250726 6260783
scaffold_0021 microsynteny match_part 6806721 6809000 49.3 - . ID=blk-200.1.Em0021g821a;Parent=blk-200;Target=g33188.t1 6260783 6267925 +
scaffold_0021 microsynteny match_part 6816924 6818400 47.8 - . ID=blk-200.2.Em0021g823a;Parent=blk-200;Target=g33190.t1 6277442 6284518 +
scaffold_0021 microsynteny match_part 6818474 6830630 419.5 - . ID=blk-200.3.Em0021g824a;Parent=blk-200;Target=g33186.t2 6237360 6250726 +
scaffold_0021 microsynteny match 7252631 7275204 3 + . ID=blk-201;Name=blk-201_to_Bf_V2_196;Target=Bf_V2_196 7619805 7655222
scaffold_0021 microsynteny match_part 7252631 7256580 421.0 - . ID=blk-201.1.Em0021g914a;Parent=blk-201;Target=g33309.t1 7619805 7637775 -
scaffold_0021 microsynteny match_part 7256677 7264430 1733.8 - . ID=blk-201.2.Em0021g915a;Parent=blk-201;Target=g33309.t2 7619805 7637775 -
scaffold_0021 microsynteny match_part 7270760 7275204 123.2 + . ID=blk-201.3.Em0021g917a;Parent=blk-201;Target=g33311.t1 7645843 7655222 -
scaffold_0665 microsynteny match 1 14303 3 + . ID=blk-202;Name=blk-202_to_Bf_V2_25;Target=Bf_V2_25 2384283 2402710
scaffold_0665 microsynteny match_part 1 5450 58.9 + . ID=blk-202.1.Em0665g1a;Parent=blk-202;Target=g5707.t2 2384283 2402710 +
scaffold_0665 microsynteny match_part 5506 9588 153.7 + . ID=blk-202.2.Em0665g2a;Parent=blk-202;Target=g5707.t1 2384283 2402710 +
scaffold_0665 microsynteny match_part 9666 14303 183.7 + . ID=blk-202.3.Em0665g3a;Parent=blk-202;Target=g5707.t1 2384283 2402710 +
scaffold_0029 microsynteny match 285728 361836 3 + . ID=blk-203;Name=blk-203_to_Bf_V2_67;Target=Bf_V2_67 367434 377185
scaffold_0029 microsynteny match_part 285728 307706 235.3 - . ID=blk-203.1.Em0029g26a;Parent=blk-203;Target=g12643.t2 367434 377185 -
scaffold_0029 microsynteny match_part 323696 325276 53.5 + . ID=blk-203.2.Em0029g28a;Parent=blk-203;Target=g12643.t1 367434 377185 -
scaffold_0029 microsynteny match_part 325917 361836 137.5 - . ID=blk-203.3.Em0029g29a;Parent=blk-203;Target=g12643.t1 367434 377185 -
scaffold_0026 microsynteny match 369282 427642 3 - . ID=blk-204;Name=blk-204_to_Bf_V2_205;Target=Bf_V2_205 1280348 1299133
scaffold_0026 microsynteny match_part 369282 381759 498.0 + . ID=blk-204.1.Em0026g48a;Parent=blk-204;Target=g34738.t2 1299133 1312638 +
scaffold_0026 microsynteny match_part 410545 420692 616.7 - . ID=blk-204.2.Em0026g51a;Parent=blk-204;Target=g34738.t1 1299136 1312638 +
scaffold_0026 microsynteny match_part 420743 427642 115.2 - . ID=blk-204.3.Em0026g52a;Parent=blk-204;Target=g34736.t1 1278477 1280348 +
scaffold_0666 microsynteny match 8790 14676 3 + . ID=blk-205;Name=blk-205_to_Bf_V2_93;Target=Bf_V2_93 558387 569206
scaffold_0666 microsynteny match_part 8790 10856 79.0 - . ID=blk-205.1.Em0666g4a;Parent=blk-205;Target=g14558.t1 558387 569206 +
scaffold_0666 microsynteny match_part 11110 12176 152.9 - . ID=blk-205.2.Em0666g5a;Parent=blk-205;Target=g14558.t2 558387 569206 +
scaffold_0666 microsynteny match_part 12296 14676 79.0 + . ID=blk-205.3.Em0666g6a;Parent=blk-205;Target=g14558.t2 558387 569206 +
scaffold_0238 microsynteny match 1 32136 3 + . ID=blk-206;Name=blk-206_to_Bf_V2_34;Target=Bf_V2_34 2421697 2427680
scaffold_0238 microsynteny match_part 1 10768 167.2 + . ID=blk-206.1.Em0238g1a;Parent=blk-206;Target=g7566.t2 2421697 2427689 -
scaffold_0238 microsynteny match_part 13973 17286 156.4 - . ID=blk-206.2.Em0238g2a;Parent=blk-206;Target=g7566.t1 2421697 2427680 -
scaffold_0238 microsynteny match_part 23013 32136 176.4 - . ID=blk-206.3.Em0238g4a;Parent=blk-206;Target=g7566.t1 2421697 2427680 -
scaffold_0018 microsynteny match 345477 365029 3 - . ID=blk-207;Name=blk-207_to_Bf_V2_111;Target=Bf_V2_111 393831 398639
scaffold_0018 microsynteny match_part 345477 348746 178.7 - . ID=blk-207.1.Em0018g67a;Parent=blk-207;Target=g17801.t2 398639 411335 -
scaffold_0018 microsynteny match_part 359327 360106 163.7 - . ID=blk-207.2.Em0018g69a;Parent=blk-207;Target=g17800.t1 394211 395088 +
scaffold_0018 microsynteny match_part 360206 365029 122.1 + . ID=blk-207.3.Em0018g70a;Parent=blk-207;Target=g17799.t1 376708 393831 -
scaffold_0018 microsynteny match 1067526 1091167 3 + . ID=blk-208;Name=blk-208_to_Bf_V2_70;Target=Bf_V2_70 2263350 2267873
scaffold_0018 microsynteny match_part 1067526 1072130 114.0 + . ID=blk-208.1.Em0018g196a;Parent=blk-208;Target=g13203.t2 2263350 2280877 -
scaffold_0018 microsynteny match_part 1078146 1083049 107.5 + . ID=blk-208.2.Em0018g197a;Parent=blk-208;Target=g13203.t1 2263350 2267873 -
scaffold_0018 microsynteny match_part 1087246 1091167 93.2 + . ID=blk-208.3.Em0018g198a;Parent=blk-208;Target=g13203.t1 2263350 2267873 -
scaffold_0018 microsynteny match 1198436 1207918 3 + . ID=blk-209;Name=blk-209_to_Bf_V2_14;Target=Bf_V2_14 582875 589392
scaffold_0018 microsynteny match_part 1198436 1200392 174.5 + . ID=blk-209.1.Em0018g216a;Parent=blk-209;Target=g2628.t1 582875 589392 +
scaffold_0018 microsynteny match_part 1200706 1202840 72.8 + . ID=blk-209.2.Em0018g217a;Parent=blk-209;Target=g2628.t2 582875 589392 +
scaffold_0018 microsynteny match_part 1206356 1207918 224.2 + . ID=blk-209.3.Em0018g218a;Parent=blk-209;Target=g2628.t2 582875 589392 +
scaffold_0018 microsynteny match 1257375 1266956 3 + . ID=blk-210;Name=blk-210_to_Bf_V2_14;Target=Bf_V2_14 582875 589392
scaffold_0018 microsynteny match_part 1257375 1259086 231.1 - . ID=blk-210.1.Em0018g225a;Parent=blk-210;Target=g2628.t1 582875 589392 +
scaffold_0018 microsynteny match_part 1262637 1264676 154.1 - . ID=blk-210.2.Em0018g226a;Parent=blk-210;Target=g2628.t2 582875 589392 +
scaffold_0018 microsynteny match_part 1265003 1266956 216.9 - . ID=blk-210.3.Em0018g227a;Parent=blk-210;Target=g2628.t2 582875 589392 +
scaffold_0018 microsynteny match 2287481 2312070 3 + . ID=blk-211;Name=blk-211_to_Bf_V2_43;Target=Bf_V2_43 1405172 1430928
scaffold_0018 microsynteny match_part 2287481 2294330 854.4 - . ID=blk-211.1.Em0018g378a;Parent=blk-211;Target=g10364.t2 1405172 1430928 +
scaffold_0018 microsynteny match_part 2298890 2306560 676.0 - . ID=blk-211.2.Em0018g379a;Parent=blk-211;Target=g10364.t1 1405172 1430928 +
scaffold_0018 microsynteny match_part 2306671 2312070 90.5 - . ID=blk-211.3.Em0018g380a;Parent=blk-211;Target=g10364.t1 1405172 1430928 +
scaffold_0018 microsynteny match 2636157 2669129 4 + . ID=blk-212;Name=blk-212_to_Bf_V2_90;Target=Bf_V2_90 246763 258991
scaffold_0018 microsynteny match_part 2636157 2638879 336.7 - . ID=blk-212.1.Em0018g432a;Parent=blk-212;Target=g13992.t1 246763 258991 -
scaffold_0018 microsynteny match_part 2640243 2642329 403.3 - . ID=blk-212.2.Em0018g433a;Parent=blk-212;Target=g13992.t2 246763 258991 -
scaffold_0018 microsynteny match_part 2650730 2654399 439.5 - . ID=blk-212.3.Em0018g435a;Parent=blk-212;Target=g13992.t2 246763 258991 -
scaffold_0018 microsynteny match_part 2667310 2669129 214.5 - . ID=blk-212.4.Em0018g436a;Parent=blk-212;Target=g13992.t2 246763 258991 -
scaffold_0018 microsynteny match 2992127 3059736 4 + . ID=blk-213;Name=blk-213_to_Bf_V2_90;Target=Bf_V2_90 246763 258991
scaffold_0018 microsynteny match_part 2992127 3004206 444.5 - . ID=blk-213.1.Em0018g478a;Parent=blk-213;Target=g13992.t1 246763 258991 -
scaffold_0018 microsynteny match_part 3012973 3015776 389.4 - . ID=blk-213.2.Em0018g479a;Parent=blk-213;Target=g13992.t2 246763 258991 -
scaffold_0018 microsynteny match_part 3038102 3041696 495.4 - . ID=blk-213.3.Em0018g480a;Parent=blk-213;Target=g13992.t2 246763 258991 -
scaffold_0018 microsynteny match_part 3057089 3059736 481.1 - . ID=blk-213.4.Em0018g482a;Parent=blk-213;Target=g13992.t2 246763 258991 -
scaffold_0018 microsynteny match 5007321 5053310 5 + . ID=blk-214;Name=blk-214_to_Bf_V2_14;Target=Bf_V2_14 3244841 3252488
scaffold_0018 microsynteny match_part 5007321 5014173 334.3 - . ID=blk-214.1.Em0018g685a;Parent=blk-214;Target=g2862.t1 3244841 3252488 +
scaffold_0018 microsynteny match_part 5014973 5023995 614.0 + . ID=blk-214.2.Em0018g686a;Parent=blk-214;Target=g2859.t1 3228074 3232192 +
scaffold_0018 microsynteny match_part 5028070 5033943 178.3 - . ID=blk-214.3.Em0018g688a;Parent=blk-214;Target=g2859.t1 3228074 3232192 +
scaffold_0018 microsynteny match_part 5035543 5042071 330.9 + . ID=blk-214.4.Em0018g689a;Parent=blk-214;Target=g2862.t2 3242346 3252488 +
scaffold_0018 microsynteny match_part 5046293 5053310 250.4 + . ID=blk-214.5.Em0018g691a;Parent=blk-214;Target=g2862.t2 3242346 3252488 +
scaffold_0018 microsynteny match 5198857 5220225 4 + . ID=blk-215;Name=blk-215_to_Bf_V2_272;Target=Bf_V2_272 58060 62812
scaffold_0018 microsynteny match_part 5198857 5200543 74.7 - . ID=blk-215.1.Em0018g707a;Parent=blk-215;Target=g42419.t1 58060 62779 -
scaffold_0018 microsynteny match_part 5201604 5202803 100.1 - . ID=blk-215.2.Em0018g708a;Parent=blk-215;Target=g42419.t2 58060 62812 -
scaffold_0018 microsynteny match_part 5205032 5209963 154.8 - . ID=blk-215.3.Em0018g710a;Parent=blk-215;Target=g42419.t2 58060 62812 -
scaffold_0018 microsynteny match_part 5218933 5220225 69.7 + . ID=blk-215.4.Em0018g712a;Parent=blk-215;Target=g42419.t2 58060 62812 -
scaffold_0018 microsynteny match 5419887 5460666 4 + . ID=blk-216;Name=blk-216_to_Bf_V2_97;Target=Bf_V2_97 757148 760525
scaffold_0018 microsynteny match_part 5419887 5421520 183.7 - . ID=blk-216.1.Em0018g737a;Parent=blk-216;Target=g15629.t1 757148 760525 +
scaffold_0018 microsynteny match_part 5425028 5426520 163.7 - . ID=blk-216.2.Em0018g738a;Parent=blk-216;Target=g15629.t2 757148 760525 +
scaffold_0018 microsynteny match_part 5429060 5435581 105.9 + . ID=blk-216.3.Em0018g739a;Parent=blk-216;Target=g15629.t2 757148 760525 +
scaffold_0018 microsynteny match_part 5456860 5460666 164.5 + . ID=blk-216.4.Em0018g742a;Parent=blk-216;Target=g15629.t2 757148 760525 +
scaffold_0018 microsynteny match 5523970 5565770 3 + . ID=blk-217;Name=blk-217_to_Bf_V2_38;Target=Bf_V2_38 1076246 1080344
scaffold_0018 microsynteny match_part 5523970 5529338 121.3 + . ID=blk-217.1.Em0018g747a;Parent=blk-217;Target=g8481.t1 1076246 1080344 -
scaffold_0018 microsynteny match_part 5559704 5561220 178.3 - . ID=blk-217.2.Em0018g749a;Parent=blk-217;Target=g8481.t2 1076246 1080344 -
scaffold_0018 microsynteny match_part 5564586 5565770 187.2 - . ID=blk-217.3.Em0018g751a;Parent=blk-217;Target=g8481.t2 1076246 1080344 -
scaffold_0018 microsynteny match 5679519 5725257 5 + . ID=blk-218;Name=blk-218_to_Bf_V2_34;Target=Bf_V2_34 2428119 2446540
scaffold_0018 microsynteny match_part 5679519 5681209 184.1 - . ID=blk-218.1.Em0018g765a;Parent=blk-218;Target=g7567.t2 2428119 2430816 +
scaffold_0018 microsynteny match_part 5681702 5683059 183.7 - . ID=blk-218.2.Em0018g766a;Parent=blk-218;Target=g7568.t1 2431839 2435272 +
scaffold_0018 microsynteny match_part 5703978 5705169 157.5 - . ID=blk-218.3.Em0018g768a;Parent=blk-218;Target=g7571.t3 2444327 2446540 +
scaffold_0018 microsynteny match_part 5705815 5709139 157.5 - . ID=blk-218.4.Em0018g769a;Parent=blk-218;Target=g7571.t3 2444327 2446540 +
scaffold_0018 microsynteny match_part 5722349 5725257 151.0 + . ID=blk-218.5.Em0018g771a;Parent=blk-218;Target=g7571.t3 2444327 2446540 +
scaffold_0018 microsynteny match 6276920 6304891 3 + . ID=blk-219;Name=blk-219_to_Bf_V2_61;Target=Bf_V2_61 479574 491514
scaffold_0018 microsynteny match_part 6276920 6282693 118.2 + . ID=blk-219.1.Em0018g852a;Parent=blk-219;Target=g11357.t2 479574 491514 -
scaffold_0018 microsynteny match_part 6295650 6299543 126.3 + . ID=blk-219.2.Em0018g854a;Parent=blk-219;Target=g11357.t1 479574 491514 -
scaffold_0018 microsynteny match_part 6300990 6304891 117.5 + . ID=blk-219.3.Em0018g855a;Parent=blk-219;Target=g11357.t1 479574 491514 -
scaffold_0018 microsynteny match 7537556 7544722 4 + . ID=blk-220;Name=blk-220_to_Bf_V2_139;Target=Bf_V2_139 236250 244291
scaffold_0018 microsynteny match_part 7537556 7540002 310.8 - . ID=blk-220.1.Em0018g1058a;Parent=blk-220;Target=g22600.t1 236250 244291 +
scaffold_0018 microsynteny match_part 7540083 7542512 327.4 - . ID=blk-220.2.Em0018g1059a;Parent=blk-220;Target=g22600.t2 236250 244291 +
scaffold_0018 microsynteny match_part 7542563 7543452 234.2 - . ID=blk-220.3.Em0018g1060a;Parent=blk-220;Target=g22600.t2 236250 244291 +
scaffold_0018 microsynteny match_part 7544073 7544722 111.3 - . ID=blk-220.4.Em0018g1061a;Parent=blk-220;Target=g22600.t2 236250 244291 +
scaffold_0018 microsynteny match 7707912 7725096 3 + . ID=blk-221;Name=blk-221_to_Bf_V2_14;Target=Bf_V2_14 1555300 1581375
scaffold_0018 microsynteny match_part 7707912 7713186 144.8 + . ID=blk-221.1.Em0018g1104a;Parent=blk-221;Target=g2724.t2 1555300 1581375 +
scaffold_0018 microsynteny match_part 7713242 7717206 522.7 + . ID=blk-221.2.Em0018g1105a;Parent=blk-221;Target=g2724.t1 1555300 1581375 +
scaffold_0018 microsynteny match_part 7717302 7725096 57.4 + . ID=blk-221.3.Em0018g1106a;Parent=blk-221;Target=g2724.t1 1555300 1581375 +
scaffold_0018 microsynteny match 8080661 8102833 4 - . ID=blk-222;Name=blk-222_to_Bf_V2_187;Target=Bf_V2_187 6660774 6708483
scaffold_0018 microsynteny match_part 8080661 8093283 142.1 - . ID=blk-222.1.Em0018g1176a;Parent=blk-222;Target=g31850.t1 6708483 6712418 +
scaffold_0018 microsynteny match_part 8096463 8098161 85.1 + . ID=blk-222.2.Em0018g1177a;Parent=blk-222;Target=g31848.t1 6675307 6683005 -
scaffold_0018 microsynteny match_part 8098183 8100433 260.8 - . ID=blk-222.3.Em0018g1178a;Parent=blk-222;Target=g31847.t1 6662451 6671671 +
scaffold_0018 microsynteny match_part 8101594 8102833 254.6 - . ID=blk-222.4.Em0018g1180a;Parent=blk-222;Target=g31846.t1 6656129 6660774 -
scaffold_0018 microsynteny match 8166073 8190327 4 + . ID=blk-223;Name=blk-223_to_Bf_V2_187;Target=Bf_V2_187 6656129 6712418
scaffold_0018 microsynteny match_part 8166073 8167407 259.6 + . ID=blk-223.1.Em0018g1189a;Parent=blk-223;Target=g31846.t1 6656129 6660774 -
scaffold_0018 microsynteny match_part 8168843 8170816 261.9 + . ID=blk-223.2.Em0018g1191a;Parent=blk-223;Target=g31847.t1 6662451 6671671 +
scaffold_0018 microsynteny match_part 8170838 8172533 85.1 - . ID=blk-223.3.Em0018g1192a;Parent=blk-223;Target=g31848.t1 6675307 6683005 -
scaffold_0018 microsynteny match_part 8175633 8190327 95.1 + . ID=blk-223.4.Em0018g1193a;Parent=blk-223;Target=g31850.t1 6708483 6712418 +
scaffold_0013 microsynteny match 310323 374723 5 + . ID=blk-224;Name=blk-224_to_Bf_V2_204;Target=Bf_V2_204 353790 359038
scaffold_0013 microsynteny match_part 310323 311953 322.0 + . ID=blk-224.1.Em0013g56a;Parent=blk-224;Target=g34458.t1 353790 359026 -
scaffold_0013 microsynteny match_part 315453 319281 347.4 + . ID=blk-224.2.Em0013g58a;Parent=blk-224;Target=g34458.t2 353790 359038 -
scaffold_0013 microsynteny match_part 341033 345495 199.1 + . ID=blk-224.3.Em0013g60a;Parent=blk-224;Target=g34458.t2 353790 359038 -
scaffold_0013 microsynteny match_part 355658 365313 371.3 - . ID=blk-224.4.Em0013g62a;Parent=blk-224;Target=g34458.t2 353790 359038 -
scaffold_0013 microsynteny match_part 369607 374723 494.6 - . ID=blk-224.5.Em0013g65a;Parent=blk-224;Target=g34458.t2 353790 359038 -
scaffold_0013 microsynteny match 635662 646593 3 - . ID=blk-225;Name=blk-225_to_Bf_V2_101;Target=Bf_V2_101 285455 287152
scaffold_0013 microsynteny match_part 635662 637193 88.6 - . ID=blk-225.1.Em0013g95a;Parent=blk-225;Target=g16568.t1 287152 288092 +
scaffold_0013 microsynteny match_part 640683 642048 227.6 + . ID=blk-225.2.Em0013g97a;Parent=blk-225;Target=g16567.t1 264262 285455 -
scaffold_0013 microsynteny match_part 645383 646593 157.1 + . ID=blk-225.3.Em0013g99a;Parent=blk-225;Target=g16567.t1 264262 285455 -
scaffold_0013 microsynteny match 646629 669667 3 + . ID=blk-226;Name=blk-226_to_Bf_V2_100;Target=Bf_V2_100 313801 328817
scaffold_0013 microsynteny match_part 646629 651823 264.6 - . ID=blk-226.1.Em0013g100a;Parent=blk-226;Target=g16386.t2 313801 328817 -
scaffold_0013 microsynteny match_part 657126 664083 265.8 - . ID=blk-226.2.Em0013g101a;Parent=blk-226;Target=g16386.t1 313801 328817 -
scaffold_0013 microsynteny match_part 664233 669667 269.2 + . ID=blk-226.3.Em0013g102a;Parent=blk-226;Target=g16386.t1 313801 328817 -
scaffold_0013 microsynteny match 1485813 1512297 4 + . ID=blk-227;Name=blk-227_to_Bf_V2_40;Target=Bf_V2_40 1438674 1452432
scaffold_0013 microsynteny match_part 1485813 1490540 145.2 + . ID=blk-227.1.Em0013g239a;Parent=blk-227;Target=g9442.t1 1438674 1452432 -
scaffold_0013 microsynteny match_part 1491044 1503633 142.9 - . ID=blk-227.2.Em0013g240a;Parent=blk-227;Target=g9442.t2 1438674 1452432 -
scaffold_0013 microsynteny match_part 1508223 1509411 169.9 + . ID=blk-227.3.Em0013g241a;Parent=blk-227;Target=g9442.t2 1438674 1452432 -
scaffold_0013 microsynteny match_part 1509953 1512297 204.9 + . ID=blk-227.4.Em0013g242a;Parent=blk-227;Target=g9442.t2 1438674 1452432 -
scaffold_0013 microsynteny match 2393124 2424460 3 + . ID=blk-228;Name=blk-228_to_Bf_V2_36;Target=Bf_V2_36 4389337 4399385
scaffold_0013 microsynteny match_part 2393124 2406040 297.7 - . ID=blk-228.1.Em0013g391a;Parent=blk-228;Target=g8227.t2 4389337 4399385 +
scaffold_0013 microsynteny match_part 2415025 2418530 170.2 - . ID=blk-228.2.Em0013g392a;Parent=blk-228;Target=g8227.t1 4389337 4399385 +
scaffold_0013 microsynteny match_part 2422869 2424460 134.8 - . ID=blk-228.3.Em0013g394a;Parent=blk-228;Target=g8227.t1 4389337 4399385 +
scaffold_0013 microsynteny match 6398957 6420787 3 + . ID=blk-229;Name=blk-229_to_Bf_V2_122;Target=Bf_V2_122 1930556 1956116
scaffold_0013 microsynteny match_part 6398957 6402749 195.3 + . ID=blk-229.1.Em0013g856a;Parent=blk-229;Target=g19664.t2 1930556 1956116 +
scaffold_0013 microsynteny match_part 6409027 6416413 174.9 + . ID=blk-229.2.Em0013g858a;Parent=blk-229;Target=g19664.t1 1930556 1956116 +
scaffold_0013 microsynteny match_part 6417412 6420787 186.4 - . ID=blk-229.3.Em0013g859a;Parent=blk-229;Target=g19664.t1 1930556 1956116 +
scaffold_0013 microsynteny match 7245129 7260359 3 + . ID=blk-230;Name=blk-230_to_Bf_V2_155;Target=Bf_V2_155 1022628 1029545
scaffold_0013 microsynteny match_part 7245129 7250613 89.4 + . ID=blk-230.1.Em0013g954a;Parent=blk-230;Target=g26042.t2 1022628 1030597 -
scaffold_0013 microsynteny match_part 7255883 7257179 104.0 - . ID=blk-230.2.Em0013g955a;Parent=blk-230;Target=g26042.t1 1022628 1029545 -
scaffold_0013 microsynteny match_part 7258129 7260359 293.9 - . ID=blk-230.3.Em0013g956a;Parent=blk-230;Target=g26042.t1 1022628 1029545 -
scaffold_0013 microsynteny match 7447749 7482076 3 + . ID=blk-231;Name=blk-231_to_Bf_V2_122;Target=Bf_V2_122 928215 941471
scaffold_0013 microsynteny match_part 7447749 7457381 66.2 + . ID=blk-231.1.Em0013g988a;Parent=blk-231;Target=g19571.t2 928215 941471 +
scaffold_0013 microsynteny match_part 7458469 7472090 113.6 + . ID=blk-231.2.Em0013g989a;Parent=blk-231;Target=g19571.t1 928215 941471 +
scaffold_0013 microsynteny match_part 7472329 7482076 115.2 + . ID=blk-231.3.Em0013g990a;Parent=blk-231;Target=g19571.t1 928215 941471 +
scaffold_0012 microsynteny match 338587 377334 5 + . ID=blk-232;Name=blk-232_to_Bf_V2_27;Target=Bf_V2_27 1617860 1637784
scaffold_0012 microsynteny match_part 338587 341336 325.1 - . ID=blk-232.1.Em0012g46a;Parent=blk-232;Target=g6072.t1 1617860 1637784 +
scaffold_0012 microsynteny match_part 344446 348707 119.0 + . ID=blk-232.2.Em0012g47a;Parent=blk-232;Target=g6072.t2 1631088 1637784 +
scaffold_0012 microsynteny match_part 352656 359185 292.4 + . ID=blk-232.3.Em0012g48a;Parent=blk-232;Target=g6072.t2 1631088 1637784 +
scaffold_0012 microsynteny match_part 360024 366416 203.0 - . ID=blk-232.4.Em0012g49a;Parent=blk-232;Target=g6072.t2 1631088 1637784 +
scaffold_0012 microsynteny match_part 367886 377334 55.5 + . ID=blk-232.5.Em0012g50a;Parent=blk-232;Target=g6072.t2 1631088 1637784 +
scaffold_0011 microsynteny match 443746 476814 6 + . ID=blk-233;Name=blk-233_to_Bf_V2_25;Target=Bf_V2_25 1124149 1127499
scaffold_0011 microsynteny match_part 443746 445304 305.8 + . ID=blk-233.1.Em0011g93a;Parent=blk-233;Target=g5573.t2 1124149 1132043 +
scaffold_0011 microsynteny match_part 448946 450555 339.3 + . ID=blk-233.2.Em0011g95a;Parent=blk-233;Target=g5573.t3 1129224 1132043 +
scaffold_0011 microsynteny match_part 451306 454667 312.8 + . ID=blk-233.3.Em0011g96a;Parent=blk-233;Target=g5573.t3 1129224 1132043 +
scaffold_0011 microsynteny match_part 458886 467374 215.7 + . ID=blk-233.4.Em0011g97a;Parent=blk-233;Target=g5573.t3 1129224 1132043 +
scaffold_0011 microsynteny match_part 472686 474698 52.4 + . ID=blk-233.5.Em0011g98a;Parent=blk-233;Target=g5575.t2 1142506 1155382 +
scaffold_0011 microsynteny match_part 474856 476814 117.5 + . ID=blk-233.6.Em0011g99a;Parent=blk-233;Target=g5573.t1 1124149 1127499 +
scaffold_0011 microsynteny match 1242200 1274128 3 + . ID=blk-234;Name=blk-234_to_Bf_V2_113;Target=Bf_V2_113 407138 427733
scaffold_0011 microsynteny match_part 1242200 1244321 95.1 + . ID=blk-234.1.Em0011g221a;Parent=blk-234;Target=g18048.t2 407138 427733 +
scaffold_0011 microsynteny match_part 1250410 1258886 181.8 + . ID=blk-234.2.Em0011g223a;Parent=blk-234;Target=g18048.t1 419654 427733 +
scaffold_0011 microsynteny match_part 1266250 1274128 361.7 + . ID=blk-234.3.Em0011g225a;Parent=blk-234;Target=g18048.t1 419654 427733 +
scaffold_0011 microsynteny match 1274714 1375760 3 + . ID=blk-235;Name=blk-235_to_Bf_V2_99;Target=Bf_V2_99 994407 1023343
scaffold_0011 microsynteny match_part 1274714 1312790 497.7 - . ID=blk-235.1.Em0011g226a;Parent=blk-235;Target=g16328.t1 994407 1009071 -
scaffold_0011 microsynteny match_part 1326668 1345690 205.3 - . ID=blk-235.2.Em0011g227a;Parent=blk-235;Target=g16333.t1 1020312 1023343 -
scaffold_0011 microsynteny match_part 1351715 1375760 186.8 - . ID=blk-235.3.Em0011g228a;Parent=blk-235;Target=g16333.t1 1020312 1023343 -
scaffold_0011 microsynteny match 1569520 1639051 6 - . ID=blk-236;Name=blk-236_to_Bf_V2_200;Target=Bf_V2_200 1344614 1383960
scaffold_0011 microsynteny match_part 1569520 1571218 199.1 + . ID=blk-236.1.Em0011g254a;Parent=blk-236;Target=g34157.t1 1383960 1386038 -
scaffold_0011 microsynteny match_part 1573004 1573490 139.0 - . ID=blk-236.2.Em0011g255a;Parent=blk-236;Target=g34155.t1 1355666 1361792 +
scaffold_0011 microsynteny match_part 1576696 1595060 223.8 - . ID=blk-236.3.Em0011g256a;Parent=blk-236;Target=g34154.t2 1339922 1344614 +
scaffold_0011 microsynteny match_part 1612441 1615543 221.9 - . ID=blk-236.4.Em0011g258a;Parent=blk-236;Target=g34154.t2 1339922 1344614 +
scaffold_0011 microsynteny match_part 1616120 1634383 183.7 - . ID=blk-236.5.Em0011g259a;Parent=blk-236;Target=g34154.t2 1339922 1344614 +
scaffold_0011 microsynteny match_part 1637103 1639051 225.3 + . ID=blk-236.6.Em0011g260a;Parent=blk-236;Target=g34154.t2 1339922 1344614 +
scaffold_0011 microsynteny match 1726383 1784013 5 + . ID=blk-237;Name=blk-237_to_Bf_V2_200;Target=Bf_V2_200 1339922 1361792
scaffold_0011 microsynteny match_part 1726383 1733413 228.8 + . ID=blk-237.1.Em0011g270a;Parent=blk-237;Target=g34154.t2 1339922 1344614 +
scaffold_0011 microsynteny match_part 1737503 1741774 197.2 + . ID=blk-237.2.Em0011g271a;Parent=blk-237;Target=g34154.t1 1339922 1344614 +
scaffold_0011 microsynteny match_part 1757113 1761172 203.0 + . ID=blk-237.3.Em0011g273a;Parent=blk-237;Target=g34155.t1 1355666 1361792 +
scaffold_0011 microsynteny match_part 1770303 1771055 144.1 + . ID=blk-237.4.Em0011g275a;Parent=blk-237;Target=g34157.t1 1383960 1386038 -
scaffold_0011 microsynteny match_part 1773374 1784013 47.4 - . ID=blk-237.5.Em0011g276a;Parent=blk-237;Target=g34155.t1 1355666 1361792 +
scaffold_0011 microsynteny match 3769434 3809574 3 + . ID=blk-238;Name=blk-238_to_Bf_V2_42;Target=Bf_V2_42 888245 931264
scaffold_0011 microsynteny match_part 3769434 3775930 373.2 + . ID=blk-238.1.Em0011g495a;Parent=blk-238;Target=g10133.t1 888245 931264 +
scaffold_0011 microsynteny match_part 3779754 3797549 257.7 + . ID=blk-238.2.Em0011g497a;Parent=blk-238;Target=g10133.t2 888245 931264 +
scaffold_0011 microsynteny match_part 3802194 3809574 108.6 + . ID=blk-238.3.Em0011g498a;Parent=blk-238;Target=g10133.t2 888245 931264 +
scaffold_0011 microsynteny match 4337160 4377080 4 + . ID=blk-239;Name=blk-239_to_Bf_V2_190;Target=Bf_V2_190 771997 779753
scaffold_0011 microsynteny match_part 4337160 4342029 68.2 + . ID=blk-239.1.Em0011g547a;Parent=blk-239;Target=g32018.t2 771997 780068 -
scaffold_0011 microsynteny match_part 4345260 4346300 67.4 - . ID=blk-239.2.Em0011g549a;Parent=blk-239;Target=g32018.t1 771997 779753 -
scaffold_0011 microsynteny match_part 4347618 4350640 68.2 - . ID=blk-239.3.Em0011g550a;Parent=blk-239;Target=g32018.t1 771997 779753 -
scaffold_0011 microsynteny match_part 4373070 4377080 68.2 - . ID=blk-239.4.Em0011g552a;Parent=blk-239;Target=g32018.t1 771997 779753 -
scaffold_0011 microsynteny match 5295028 5319370 4 + . ID=blk-240;Name=blk-240_to_Bf_V2_186;Target=Bf_V2_186 1815177 1855023
scaffold_0011 microsynteny match_part 5295028 5300122 269.6 + . ID=blk-240.1.Em0011g659a;Parent=blk-240;Target=g31152.t1 1815177 1825819 +
scaffold_0011 microsynteny match_part 5305418 5309977 241.5 + . ID=blk-240.2.Em0011g660a;Parent=blk-240;Target=g31154.t2 1833582 1855023 +
scaffold_0011 microsynteny match_part 5311738 5317482 189.9 + . ID=blk-240.3.Em0011g661a;Parent=blk-240;Target=g31152.t2 1817242 1825819 +
scaffold_0011 microsynteny match_part 5317588 5319370 146.7 + . ID=blk-240.4.Em0011g662a;Parent=blk-240;Target=g31154.t2 1833582 1855023 +
scaffold_0011 microsynteny match 5469698 5510618 3 + . ID=blk-241;Name=blk-241_to_Bf_V2_1;Target=Bf_V2_1 2160989 2173876
scaffold_0011 microsynteny match_part 5469698 5476872 222.2 + . ID=blk-241.1.Em0011g683a;Parent=blk-241;Target=g176.t1 2160989 2171992 -
scaffold_0011 microsynteny match_part 5480248 5491711 243.0 + . ID=blk-241.2.Em0011g684a;Parent=blk-241;Target=g176.t2 2160989 2173876 -
scaffold_0011 microsynteny match_part 5501792 5510618 245.4 - . ID=blk-241.3.Em0011g686a;Parent=blk-241;Target=g176.t2 2160989 2173876 -
scaffold_0011 microsynteny match 6220648 6338263 5 - . ID=blk-242;Name=blk-242_to_Bf_V2_22;Target=Bf_V2_22 2424438 2428528
scaffold_0011 microsynteny match_part 6220648 6233708 401.4 + . ID=blk-242.1.Em0011g764a;Parent=blk-242;Target=g5035.t1 2428528 2448479 -
scaffold_0011 microsynteny match_part 6246348 6263460 327.8 + . ID=blk-242.2.Em0011g766a;Parent=blk-242;Target=g5034.t1 2407616 2424438 +
scaffold_0011 microsynteny match_part 6264538 6280946 312.4 + . ID=blk-242.3.Em0011g767a;Parent=blk-242;Target=g5034.t1 2407616 2424438 +
scaffold_0011 microsynteny match_part 6294128 6308945 315.1 + . ID=blk-242.4.Em0011g769a;Parent=blk-242;Target=g5034.t1 2407616 2424438 +
scaffold_0011 microsynteny match_part 6309628 6338263 408.3 + . ID=blk-242.5.Em0011g770a;Parent=blk-242;Target=g5034.t1 2407616 2424438 +
scaffold_0011 microsynteny match 6826797 6919171 6 + . ID=blk-243;Name=blk-243_to_Bf_V2_65;Target=Bf_V2_65 5379530 5397035
scaffold_0011 microsynteny match_part 6826797 6844231 1282.7 - . ID=blk-243.1.Em0011g841a;Parent=blk-243;Target=g12577.t2 5379530 5396970 -
scaffold_0011 microsynteny match_part 6846169 6863671 1287.3 - . ID=blk-243.2.Em0011g842a;Parent=blk-243;Target=g12577.t1 5379530 5397035 -
scaffold_0011 microsynteny match_part 6865609 6884021 1174.1 - . ID=blk-243.3.Em0011g843a;Parent=blk-243;Target=g12577.t1 5379530 5397035 -
scaffold_0011 microsynteny match_part 6888012 6892951 129.4 - . ID=blk-243.4.Em0011g845a;Parent=blk-243;Target=g12577.t1 5379530 5397035 -
scaffold_0011 microsynteny match_part 6896329 6910681 926.0 - . ID=blk-243.5.Em0011g846a;Parent=blk-243;Target=g12577.t1 5379530 5397035 -
scaffold_0011 microsynteny match_part 6918385 6919171 141.0 - . ID=blk-243.6.Em0011g847a;Parent=blk-243;Target=g12577.t1 5379530 5397035 -
scaffold_0011 microsynteny match 8141392 8182898 3 + . ID=blk-244;Name=blk-244_to_Bf_V2_178;Target=Bf_V2_178 291355 296165
scaffold_0011 microsynteny match_part 8141392 8143274 322.0 - . ID=blk-244.1.Em0011g1008a;Parent=blk-244;Target=g30056.t2 291355 296442 -
scaffold_0011 microsynteny match_part 8154599 8155384 202.2 - . ID=blk-244.2.Em0011g1009a;Parent=blk-244;Target=g30056.t1 291355 296165 -
scaffold_0011 microsynteny match_part 8180274 8182898 326.2 + . ID=blk-244.3.Em0011g1011a;Parent=blk-244;Target=g30056.t1 291355 296165 -
scaffold_0011 microsynteny match 8533546 8582818 3 - . ID=blk-245;Name=blk-245_to_Bf_V2_22;Target=Bf_V2_22 2424438 2428528
scaffold_0011 microsynteny match_part 8533546 8545108 415.6 - . ID=blk-245.1.Em0011g1057a;Parent=blk-245;Target=g5035.t1 2428528 2448479 -
scaffold_0011 microsynteny match_part 8554647 8571568 404.4 - . ID=blk-245.2.Em0011g1059a;Parent=blk-245;Target=g5034.t1 2407616 2424438 +
scaffold_0011 microsynteny match_part 8574748 8582818 378.6 - . ID=blk-245.3.Em0011g1061a;Parent=blk-245;Target=g5034.t1 2407616 2424438 +
scaffold_0011 microsynteny match 8768268 8826522 3 - . ID=blk-246;Name=blk-246_to_Bf_V2_22;Target=Bf_V2_22 2424438 2428528
scaffold_0011 microsynteny match_part 8768268 8788729 457.6 + . ID=blk-246.1.Em0011g1083a;Parent=blk-246;Target=g5035.t1 2428528 2448479 -
scaffold_0011 microsynteny match_part 8799588 8808063 420.2 + . ID=blk-246.2.Em0011g1084a;Parent=blk-246;Target=g5034.t1 2407616 2424438 +
scaffold_0011 microsynteny match_part 8817118 8826522 170.2 + . ID=blk-246.3.Em0011g1086a;Parent=blk-246;Target=g5034.t1 2407616 2424438 +
scaffold_0011 microsynteny match 9111982 9143308 3 + . ID=blk-247;Name=blk-247_to_Bf_V2_127;Target=Bf_V2_127 530675 549311
scaffold_0011 microsynteny match_part 9111982 9120248 440.7 - . ID=blk-247.1.Em0011g1123a;Parent=blk-247;Target=g20090.t2 530675 549311 -
scaffold_0011 microsynteny match_part 9126310 9138388 279.3 - . ID=blk-247.2.Em0011g1124a;Parent=blk-247;Target=g20090.t1 530675 549311 -
scaffold_0011 microsynteny match_part 9140184 9143308 64.7 - . ID=blk-247.3.Em0011g1126a;Parent=blk-247;Target=g20090.t1 530675 549311 -
scaffold_0011 microsynteny match 9264160 9368040 4 + . ID=blk-248;Name=blk-248_to_Bf_V2_127;Target=Bf_V2_127 813318 822636
scaffold_0011 microsynteny match_part 9264160 9271796 463.4 - . ID=blk-248.1.Em0011g1146a;Parent=blk-248;Target=g20106.t2 813318 822636 -
scaffold_0011 microsynteny match_part 9282987 9302526 306.6 - . ID=blk-248.2.Em0011g1148a;Parent=blk-248;Target=g20106.t1 813318 822636 -
scaffold_0011 microsynteny match_part 9309383 9342116 357.8 - . ID=blk-248.3.Em0011g1149a;Parent=blk-248;Target=g20106.t1 813318 822636 -
scaffold_0011 microsynteny match_part 9352436 9368040 187.2 + . ID=blk-248.4.Em0011g1150a;Parent=blk-248;Target=g20106.t1 813318 822636 -
scaffold_0011 microsynteny match 9498476 9503880 3 + . ID=blk-249;Name=blk-249_to_Bf_V2_99;Target=Bf_V2_99 904738 909974
scaffold_0011 microsynteny match_part 9498476 9500780 258.1 + . ID=blk-249.1.Em0011g1162a;Parent=blk-249;Target=g16320.t1 904738 909974 -
scaffold_0011 microsynteny match_part 9500836 9502030 208.8 + . ID=blk-249.2.Em0011g1163a;Parent=blk-249;Target=g16321.t1 911703 918451 -
scaffold_0011 microsynteny match_part 9502086 9503880 295.8 + . ID=blk-249.3.Em0011g1164a;Parent=blk-249;Target=g16320.t2 904738 909974 -
scaffold_0011 microsynteny match 9695992 9869171 11 - . ID=blk-250;Name=blk-250_to_Bf_V2_22;Target=Bf_V2_22 2424438 2428528
scaffold_0011 microsynteny match_part 9695992 9706451 412.5 - . ID=blk-250.1.Em0011g1197a;Parent=blk-250;Target=g5035.t1 2428528 2448479 -
scaffold_0011 microsynteny match_part 9713690 9730911 227.6 - . ID=blk-250.2.Em0011g1199a;Parent=blk-250;Target=g5034.t1 2407616 2424438 +
scaffold_0011 microsynteny match_part 9732321 9753295 375.6 + . ID=blk-250.3.Em0011g1200a;Parent=blk-250;Target=g5034.t1 2407616 2424438 +
scaffold_0011 microsynteny match_part 9753551 9760400 151.8 + . ID=blk-250.4.Em0011g1201a;Parent=blk-250;Target=g5034.t1 2407616 2424438 +
scaffold_0011 microsynteny match_part 9765801 9771903 355.9 + . ID=blk-250.5.Em0011g1203a;Parent=blk-250;Target=g5034.t1 2407616 2424438 +
scaffold_0011 microsynteny match_part 9789912 9803151 125.9 - . ID=blk-250.6.Em0011g1206a;Parent=blk-250;Target=g5034.t1 2407616 2424438 +
scaffold_0011 microsynteny match_part 9810931 9819825 77.8 + . ID=blk-250.7.Em0011g1208a;Parent=blk-250;Target=g5034.t1 2407616 2424438 +
scaffold_0011 microsynteny match_part 9819912 9833341 182.2 - . ID=blk-250.8.Em0011g1209a;Parent=blk-250;Target=g5034.t1 2407616 2424438 +
scaffold_0011 microsynteny match_part 9834351 9836921 81.3 + . ID=blk-250.9.Em0011g1210a;Parent=blk-250;Target=g5034.t1 2407616 2424438 +
scaffold_0011 microsynteny match_part 9849091 9855778 91.3 + . ID=blk-250.10.Em0011g1212a;Parent=blk-250;Target=g5034.t1 2407616 2424438 +
scaffold_0011 microsynteny match_part 9855842 9869171 59.7 - . ID=blk-250.11.Em0011g1213a;Parent=blk-250;Target=g5034.t1 2407616 2424438 +
scaffold_0010 microsynteny match 1210957 1250297 3 + . ID=blk-251;Name=blk-251_to_Bf_V2_191;Target=Bf_V2_191 131109 164595
scaffold_0010 microsynteny match_part 1210957 1220500 397.9 + . ID=blk-251.1.Em0010g123a;Parent=blk-251;Target=g32143.t1 131109 164595 +
scaffold_0010 microsynteny match_part 1220897 1229750 163.3 + . ID=blk-251.2.Em0010g124a;Parent=blk-251;Target=g32142.t2 108519 126299 +
scaffold_0010 microsynteny match_part 1230280 1250297 219.5 - . ID=blk-251.3.Em0010g125a;Parent=blk-251;Target=g32143.t2 131109 164595 +
scaffold_0010 microsynteny match 2269716 2295016 3 + . ID=blk-252;Name=blk-252_to_Bf_V2_183;Target=Bf_V2_183 1542428 1557921
scaffold_0010 microsynteny match_part 2269716 2271379 83.2 + . ID=blk-252.1.Em0010g232a;Parent=blk-252;Target=g30544.t2 1542428 1557921 -
scaffold_0010 microsynteny match_part 2277177 2277956 149.8 - . ID=blk-252.2.Em0010g233a;Parent=blk-252;Target=g30544.t1 1542428 1557921 -
scaffold_0010 microsynteny match_part 2293078 2295016 149.4 - . ID=blk-252.3.Em0010g235a;Parent=blk-252;Target=g30544.t1 1542428 1557921 -
scaffold_0010 microsynteny match 3499278 3516639 3 + . ID=blk-253;Name=blk-253_to_Bf_V2_261;Target=Bf_V2_261 1212689 1220502
scaffold_0010 microsynteny match_part 3499278 3505559 79.7 - . ID=blk-253.1.Em0010g373a;Parent=blk-253;Target=g41139.t2 1212689 1220502 +
scaffold_0010 microsynteny match_part 3508119 3511525 126.3 + . ID=blk-253.2.Em0010g375a;Parent=blk-253;Target=g41139.t1 1212689 1220502 +
scaffold_0010 microsynteny match_part 3512760 3516639 126.7 - . ID=blk-253.3.Em0010g376a;Parent=blk-253;Target=g41139.t1 1212689 1220502 +
scaffold_0010 microsynteny match 7923192 8044307 6 + . ID=blk-254;Name=blk-254_to_Bf_V2_88;Target=Bf_V2_88 1950495 1962217
scaffold_0010 microsynteny match_part 7923192 7935047 347.1 - . ID=blk-254.1.Em0010g792a;Parent=blk-254;Target=g13678.t1 1950495 1962217 +
scaffold_0010 microsynteny match_part 7939878 7949427 162.9 - . ID=blk-254.2.Em0010g793a;Parent=blk-254;Target=g13678.t2 1950495 1962217 +
scaffold_0010 microsynteny match_part 7970065 7972017 208.4 - . ID=blk-254.3.Em0010g795a;Parent=blk-254;Target=g13678.t2 1950495 1962217 +
scaffold_0010 microsynteny match_part 7972068 7992727 162.2 - . ID=blk-254.4.Em0010g796a;Parent=blk-254;Target=g13678.t2 1950495 1962217 +
scaffold_0010 microsynteny match_part 7997582 8007097 230.7 - . ID=blk-254.5.Em0010g797a;Parent=blk-254;Target=g13678.t2 1950495 1962217 +
scaffold_0010 microsynteny match_part 8027827 8044307 473.8 - . ID=blk-254.6.Em0010g799a;Parent=blk-254;Target=g13678.t2 1950495 1962217 +
scaffold_0010 microsynteny match 8566832 8588101 3 + . ID=blk-255;Name=blk-255_to_Bf_V2_88;Target=Bf_V2_88 1480567 1488109
scaffold_0010 microsynteny match_part 8566832 8571341 56.2 - . ID=blk-255.1.Em0010g868a;Parent=blk-255;Target=g13645.t1 1480567 1488112 -
scaffold_0010 microsynteny match_part 8571819 8573731 182.2 - . ID=blk-255.2.Em0010g869a;Parent=blk-255;Target=g13645.t2 1480567 1488109 -
scaffold_0010 microsynteny match_part 8585871 8588101 177.6 - . ID=blk-255.3.Em0010g871a;Parent=blk-255;Target=g13645.t2 1480567 1488109 -
scaffold_0017 microsynteny match 803642 817826 3 + . ID=blk-256;Name=blk-256_to_Bf_V2_271;Target=Bf_V2_271 491040 497385
scaffold_0017 microsynteny match_part 803642 811604 413.3 + . ID=blk-256.1.Em0017g127a;Parent=blk-256;Target=g42381.t1 491040 497385 +
scaffold_0017 microsynteny match_part 812012 815432 290.4 + . ID=blk-256.2.Em0017g128a;Parent=blk-256;Target=g42381.t2 488845 497385 +
scaffold_0017 microsynteny match_part 815502 817826 112.8 + . ID=blk-256.3.Em0017g129a;Parent=blk-256;Target=g42381.t2 488845 497385 +
scaffold_0017 microsynteny match 1426959 1465264 3 + . ID=blk-257;Name=blk-257_to_Bf_V2_186;Target=Bf_V2_186 396191 426576
scaffold_0017 microsynteny match_part 1426959 1435355 295.8 - . ID=blk-257.1.Em0017g209a;Parent=blk-257;Target=g31010.t1 396191 426576 +
scaffold_0017 microsynteny match_part 1439315 1449734 254.2 + . ID=blk-257.2.Em0017g211a;Parent=blk-257;Target=g31010.t2 396191 426576 +
scaffold_0017 microsynteny match_part 1450435 1465264 291.2 + . ID=blk-257.3.Em0017g212a;Parent=blk-257;Target=g31010.t2 396191 426576 +
scaffold_0017 microsynteny match 1496116 1513400 5 + . ID=blk-258;Name=blk-258_to_Bf_V2_28;Target=Bf_V2_28 501355 509456
scaffold_0017 microsynteny match_part 1496116 1499135 462.6 - . ID=blk-258.1.Em0017g215a;Parent=blk-258;Target=g6244.t2 501355 509456 +
scaffold_0017 microsynteny match_part 1499295 1501622 471.5 + . ID=blk-258.2.Em0017g216a;Parent=blk-258;Target=g6244.t1 501355 509456 +
scaffold_0017 microsynteny match_part 1501825 1504139 471.5 + . ID=blk-258.3.Em0017g217a;Parent=blk-258;Target=g6244.t1 501355 509456 +
scaffold_0017 microsynteny match_part 1505435 1509467 484.6 + . ID=blk-258.4.Em0017g218a;Parent=blk-258;Target=g6244.t1 501355 509456 +
scaffold_0017 microsynteny match_part 1511065 1513400 474.2 + . ID=blk-258.5.Em0017g219a;Parent=blk-258;Target=g6244.t1 501355 509456 +
scaffold_0017 microsynteny match 7589973 7604548 3 + . ID=blk-259;Name=blk-259_to_Bf_V2_20;Target=Bf_V2_20 106949 109819
scaffold_0017 microsynteny match_part 7589973 7599858 168.7 - . ID=blk-259.1.Em0017g867a;Parent=blk-259;Target=g3802.t2 106949 109819 +
scaffold_0017 microsynteny match_part 7600133 7602898 305.1 - . ID=blk-259.2.Em0017g868a;Parent=blk-259;Target=g3799.t1 89463 93508 +
scaffold_0017 microsynteny match_part 7603082 7604548 134.4 - . ID=blk-259.3.Em0017g869a;Parent=blk-259;Target=g3802.t1 106486 109819 +
scaffold_0017 microsynteny match 7691758 7709488 4 + . ID=blk-260;Name=blk-260_to_Bf_V2_20;Target=Bf_V2_20 59386 109819
scaffold_0017 microsynteny match_part 7691758 7695315 71.2 + . ID=blk-260.1.Em0017g882a;Parent=blk-260;Target=g3796.t1 59386 64781 +
scaffold_0017 microsynteny match_part 7695708 7697026 153.7 + . ID=blk-260.2.Em0017g883a;Parent=blk-260;Target=g3797.t1 71508 75427 +
scaffold_0017 microsynteny match_part 7697188 7699934 323.6 + . ID=blk-260.3.Em0017g884a;Parent=blk-260;Target=g3799.t1 89463 93508 +
scaffold_0017 microsynteny match_part 7700198 7709488 347.1 + . ID=blk-260.4.Em0017g885a;Parent=blk-260;Target=g3802.t1 106486 109819 +
scaffold_0017 microsynteny match 8039060 8057497 3 + . ID=blk-261;Name=blk-261_to_Bf_V2_20;Target=Bf_V2_20 53762 93508
scaffold_0017 microsynteny match_part 8039060 8042025 216.9 + . ID=blk-261.1.Em0017g928a;Parent=blk-261;Target=g3795.t1 53762 57635 +
scaffold_0017 microsynteny match_part 8048960 8054963 250.0 + . ID=blk-261.2.Em0017g930a;Parent=blk-261;Target=g3797.t1 71508 75427 +
scaffold_0017 microsynteny match_part 8055320 8057497 169.1 + . ID=blk-261.3.Em0017g931a;Parent=blk-261;Target=g3799.t1 89463 93508 +
scaffold_0016 microsynteny match 160651 187436 6 + . ID=blk-262;Name=blk-262_to_Bf_V2_166;Target=Bf_V2_166 99225 111704
scaffold_0016 microsynteny match_part 160651 162266 253.4 - . ID=blk-262.1.Em0016g23a;Parent=blk-262;Target=g28074.t1 99225 111704 +
scaffold_0016 microsynteny match_part 162417 165766 241.5 - . ID=blk-262.2.Em0016g24a;Parent=blk-262;Target=g28074.t2 99225 111704 +
scaffold_0016 microsynteny match_part 166528 170356 236.5 - . ID=blk-262.3.Em0016g25a;Parent=blk-262;Target=g28074.t2 99225 111704 +
scaffold_0016 microsynteny match_part 170407 178796 251.5 - . ID=blk-262.4.Em0016g26a;Parent=blk-262;Target=g28074.t2 99225 111704 +
scaffold_0016 microsynteny match_part 179307 183406 221.1 - . ID=blk-262.5.Em0016g27a;Parent=blk-262;Target=g28074.t2 99225 111704 +
scaffold_0016 microsynteny match_part 183462 187436 258.1 - . ID=blk-262.6.Em0016g28a;Parent=blk-262;Target=g28074.t2 99225 111704 +
scaffold_0016 microsynteny match 1666570 1701317 3 - . ID=blk-263;Name=blk-263_to_Bf_V2_34;Target=Bf_V2_34 2057109 2062962
scaffold_0016 microsynteny match_part 1666570 1685808 198.4 + . ID=blk-263.1.Em0016g303a;Parent=blk-263;Target=g7529.t1 2062962 2068844 +
scaffold_0016 microsynteny match_part 1685870 1693986 146.7 + . ID=blk-263.2.Em0016g304a;Parent=blk-263;Target=g7528.t2 2045059 2057109 +
scaffold_0016 microsynteny match_part 1694710 1701317 77.4 + . ID=blk-263.3.Em0016g305a;Parent=blk-263;Target=g7528.t2 2045059 2057109 +
scaffold_0016 microsynteny match 2195176 2241826 3 + . ID=blk-264;Name=blk-264_to_Bf_V2_89;Target=Bf_V2_89 2107340 2120730
scaffold_0016 microsynteny match_part 2195176 2205947 206.8 + . ID=blk-264.1.Em0016g374a;Parent=blk-264;Target=g13897.t1 2107340 2120730 -
scaffold_0016 microsynteny match_part 2213816 2225134 243.8 + . ID=blk-264.2.Em0016g375a;Parent=blk-264;Target=g13897.t2 2108004 2120730 -
scaffold_0016 microsynteny match_part 2225558 2241826 254.2 - . ID=blk-264.3.Em0016g376a;Parent=blk-264;Target=g13897.t2 2108004 2120730 -
scaffold_0016 microsynteny match 3474496 3572884 3 - . ID=blk-265;Name=blk-265_to_Bf_V2_199;Target=Bf_V2_199 58758 62306
scaffold_0016 microsynteny match_part 3474496 3499744 171.0 - . ID=blk-265.1.Em0016g508a;Parent=blk-265;Target=g33920.t1 62306 83402 -
scaffold_0016 microsynteny match_part 3517704 3536174 397.5 - . ID=blk-265.2.Em0016g511a;Parent=blk-265;Target=g33919.t2 35263 58758 -
scaffold_0016 microsynteny match_part 3536235 3572884 274.6 - . ID=blk-265.3.Em0016g512a;Parent=blk-265;Target=g33919.t2 35263 58758 -
scaffold_0016 microsynteny match 4223862 4249365 3 + . ID=blk-266;Name=blk-266_to_Bf_V2_27;Target=Bf_V2_27 1617860 1637784
scaffold_0016 microsynteny match_part 4223862 4231691 371.3 - . ID=blk-266.1.Em0016g563a;Parent=blk-266;Target=g6072.t1 1617860 1637784 +
scaffold_0016 microsynteny match_part 4231921 4235631 377.9 + . ID=blk-266.2.Em0016g564a;Parent=blk-266;Target=g6072.t2 1631088 1637784 +
scaffold_0016 microsynteny match_part 4242691 4249365 345.5 + . ID=blk-266.3.Em0016g565a;Parent=blk-266;Target=g6072.t2 1631088 1637784 +
scaffold_0016 microsynteny match 4666243 4685870 3 - . ID=blk-267;Name=blk-267_to_Bf_V2_9;Target=Bf_V2_9 736194 741446
scaffold_0016 microsynteny match_part 4666243 4670710 88.6 - . ID=blk-267.1.Em0016g618a;Parent=blk-267;Target=g1814.t1 741446 743055 +
scaffold_0016 microsynteny match_part 4672130 4680872 220.3 + . ID=blk-267.2.Em0016g619a;Parent=blk-267;Target=g1813.t2 732185 736194 +
scaffold_0016 microsynteny match_part 4682145 4685870 263.8 - . ID=blk-267.3.Em0016g620a;Parent=blk-267;Target=g1813.t2 732185 736194 +
scaffold_0016 microsynteny match 5936903 5979254 4 - . ID=blk-268;Name=blk-268_to_Bf_V2_150;Target=Bf_V2_150 3277257 3278976
scaffold_0016 microsynteny match_part 5936903 5937617 239.6 + . ID=blk-268.1.Em0016g771a;Parent=blk-268;Target=g25343.t1 3278976 3279437 +
scaffold_0016 microsynteny match_part 5948343 5950133 874.0 - . ID=blk-268.2.Em0016g774a;Parent=blk-268;Target=g25342.t1 3275884 3277257 +
scaffold_0016 microsynteny match_part 5968848 5969586 73.9 + . ID=blk-268.3.Em0016g776a;Parent=blk-268;Target=g25342.t1 3275884 3277257 +
scaffold_0016 microsynteny match_part 5978548 5979254 255.8 + . ID=blk-268.4.Em0016g779a;Parent=blk-268;Target=g25342.t1 3275884 3277257 +
scaffold_0016 microsynteny match 6157878 6269439 5 - . ID=blk-269;Name=blk-269_to_Bf_V2_106;Target=Bf_V2_106 59868 75825
scaffold_0016 microsynteny match_part 6157878 6188843 114.0 + . ID=blk-269.1.Em0016g807a;Parent=blk-269;Target=g17309.t2 75825 80903 -
scaffold_0016 microsynteny match_part 6190128 6196988 75.5 + . ID=blk-269.2.Em0016g808a;Parent=blk-269;Target=g17307.t2 13858 59868 -
scaffold_0016 microsynteny match_part 6197088 6221308 408.7 + . ID=blk-269.3.Em0016g809a;Parent=blk-269;Target=g17307.t2 13858 59868 -
scaffold_0016 microsynteny match_part 6228158 6261184 79.3 + . ID=blk-269.4.Em0016g811a;Parent=blk-269;Target=g17307.t1 13858 59868 -
scaffold_0016 microsynteny match_part 6263618 6269439 156.8 + . ID=blk-269.5.Em0016g812a;Parent=blk-269;Target=g17307.t1 13858 59868 -
scaffold_0016 microsynteny match 6502760 6525620 3 + . ID=blk-270;Name=blk-270_to_Bf_V2_147;Target=Bf_V2_147 4158951 4174854
scaffold_0016 microsynteny match_part 6502760 6505218 54.7 - . ID=blk-270.1.Em0016g839a;Parent=blk-270;Target=g24347.t2 4158951 4172270 -
scaffold_0016 microsynteny match_part 6508890 6516528 164.9 - . ID=blk-270.2.Em0016g840a;Parent=blk-270;Target=g24347.t1 4158951 4174854 -
scaffold_0016 microsynteny match_part 6522288 6525620 253.4 + . ID=blk-270.3.Em0016g841a;Parent=blk-270;Target=g24347.t1 4158951 4174854 -
scaffold_0016 microsynteny match 6676346 6746018 5 + . ID=blk-271;Name=blk-271_to_Bf_V2_147;Target=Bf_V2_147 4029975 4039914
scaffold_0016 microsynteny match_part 6676346 6678178 147.9 - . ID=blk-271.1.Em0016g859a;Parent=blk-271;Target=g24327.t2 4029975 4039914 -
scaffold_0016 microsynteny match_part 6683144 6691048 161.0 - . ID=blk-271.2.Em0016g861a;Parent=blk-271;Target=g24327.t1 4029975 4039914 -
scaffold_0016 microsynteny match_part 6703838 6713975 193.4 + . ID=blk-271.3.Em0016g864a;Parent=blk-271;Target=g24327.t1 4029975 4039914 -
scaffold_0016 microsynteny match_part 6716348 6725518 138.7 - . ID=blk-271.4.Em0016g866a;Parent=blk-271;Target=g24327.t1 4029975 4039914 -
scaffold_0016 microsynteny match_part 6735250 6746018 338.6 - . ID=blk-271.5.Em0016g869a;Parent=blk-271;Target=g24327.t1 4029975 4039914 -
scaffold_0016 microsynteny match 7900624 7933216 3 + . ID=blk-272;Name=blk-272_to_Bf_V2_167;Target=Bf_V2_167 2563812 2576224
scaffold_0016 microsynteny match_part 7900624 7912311 640.2 + . ID=blk-272.1.Em0016g1054a;Parent=blk-272;Target=g28505.t2 2563812 2578766 -
scaffold_0016 microsynteny match_part 7912674 7920946 646.7 + . ID=blk-272.2.Em0016g1055a;Parent=blk-272;Target=g28505.t1 2563812 2576224 -
scaffold_0016 microsynteny match_part 7923354 7933216 562.4 + . ID=blk-272.3.Em0016g1057a;Parent=blk-272;Target=g28505.t1 2563812 2576224 -
scaffold_0015 microsynteny match 1175850 1188149 3 + . ID=blk-273;Name=blk-273_to_Bf_V2_222;Target=Bf_V2_222 705132 707013
scaffold_0015 microsynteny match_part 1175850 1179398 194.1 + . ID=blk-273.1.Em0015g216a;Parent=blk-273;Target=g36796.t3 705132 711063 -
scaffold_0015 microsynteny match_part 1179860 1181775 145.6 + . ID=blk-273.2.Em0015g217a;Parent=blk-273;Target=g36796.t2 705132 707013 -
scaffold_0015 microsynteny match_part 1186240 1188149 152.5 + . ID=blk-273.3.Em0015g219a;Parent=blk-273;Target=g36796.t2 705132 707013 -
scaffold_0015 microsynteny match 1240500 1253704 3 + . ID=blk-274;Name=blk-274_to_Bf_V2_222;Target=Bf_V2_222 705132 707013
scaffold_0015 microsynteny match_part 1240500 1242464 159.8 + . ID=blk-274.1.Em0015g231a;Parent=blk-274;Target=g36796.t3 705132 711063 -
scaffold_0015 microsynteny match_part 1244220 1246081 129.0 + . ID=blk-274.2.Em0015g233a;Parent=blk-274;Target=g36796.t2 705132 707013 -
scaffold_0015 microsynteny match_part 1251840 1253704 152.5 + . ID=blk-274.3.Em0015g235a;Parent=blk-274;Target=g36796.t2 705132 707013 -
scaffold_0015 microsynteny match 3884419 3895518 3 - . ID=blk-275;Name=blk-275_to_Bf_V2_18;Target=Bf_V2_18 3264229 3271133
scaffold_0015 microsynteny match_part 3884419 3889690 135.6 + . ID=blk-275.1.Em0015g602a;Parent=blk-275;Target=g3546.t1 3271133 3272427 -
scaffold_0015 microsynteny match_part 3893016 3894339 170.6 - . ID=blk-275.2.Em0015g603a;Parent=blk-275;Target=g3545.t1 3263162 3264229 +
scaffold_0015 microsynteny match_part 3894919 3895518 137.5 + . ID=blk-275.3.Em0015g604a;Parent=blk-275;Target=g3545.t1 3263162 3264229 +
scaffold_0015 microsynteny match 3955599 4029832 4 + . ID=blk-276;Name=blk-276_to_Bf_V2_183;Target=Bf_V2_183 544419 560609
scaffold_0015 microsynteny match_part 3955599 3967949 328.6 + . ID=blk-276.1.Em0015g615a;Parent=blk-276;Target=g30465.t2 544419 560609 +
scaffold_0015 microsynteny match_part 3967982 3979609 175.6 - . ID=blk-276.2.Em0015g616a;Parent=blk-276;Target=g30465.t1 544419 560609 +
scaffold_0015 microsynteny match_part 3996635 4006009 59.7 - . ID=blk-276.3.Em0015g618a;Parent=blk-276;Target=g30465.t1 544419 560609 +
scaffold_0015 microsynteny match_part 4006159 4029832 243.4 + . ID=blk-276.4.Em0015g619a;Parent=blk-276;Target=g30465.t1 544419 560609 +
scaffold_0015 microsynteny match 5424187 5452417 3 - . ID=blk-277;Name=blk-277_to_Bf_V2_21;Target=Bf_V2_21 8690804 8692097
scaffold_0015 microsynteny match_part 5424187 5426437 157.1 + . ID=blk-277.1.Em0015g811a;Parent=blk-277;Target=g4645.t1 8692097 8694727 +
scaffold_0015 microsynteny match_part 5428597 5431728 107.5 + . ID=blk-277.2.Em0015g812a;Parent=blk-277;Target=g4644.t1 8687497 8690804 +
scaffold_0015 microsynteny match_part 5448497 5452417 97.8 - . ID=blk-277.3.Em0015g814a;Parent=blk-277;Target=g4644.t1 8687497 8690804 +
scaffold_0015 microsynteny match 6253925 6301619 3 + . ID=blk-278;Name=blk-278_to_Bf_V2_154;Target=Bf_V2_154 777858 791153
scaffold_0015 microsynteny match_part 6253925 6263357 112.8 - . ID=blk-278.1.Em0015g923a;Parent=blk-278;Target=g25910.t1 777858 791153 -
scaffold_0015 microsynteny match_part 6283757 6291191 396.7 + . ID=blk-278.2.Em0015g926a;Parent=blk-278;Target=g25910.t2 777858 791153 -
scaffold_0015 microsynteny match_part 6294967 6301619 48.1 + . ID=blk-278.3.Em0015g928a;Parent=blk-278;Target=g25910.t2 777858 791153 -
scaffold_0015 microsynteny match 6954257 6977817 3 + . ID=blk-279;Name=blk-279_to_Bf_V2_150;Target=Bf_V2_150 1439071 1479012
scaffold_0015 microsynteny match_part 6954257 6959147 109.0 - . ID=blk-279.1.Em0015g1023a;Parent=blk-279;Target=g25183.t2 1439071 1451684 -
scaffold_0015 microsynteny match_part 6966738 6972967 114.0 - . ID=blk-279.2.Em0015g1024a;Parent=blk-279;Target=g25186.t2 1472956 1479012 -
scaffold_0015 microsynteny match_part 6973038 6977817 149.4 - . ID=blk-279.3.Em0015g1025a;Parent=blk-279;Target=g25186.t2 1472956 1479012 -
scaffold_0015 microsynteny match 8129062 8144223 3 + . ID=blk-280;Name=blk-280_to_Bf_V2_224;Target=Bf_V2_224 402332 442228
scaffold_0015 microsynteny match_part 8129062 8132508 780.4 + . ID=blk-280.1.Em0015g1226a;Parent=blk-280;Target=g36934.t2 402332 412443 +
scaffold_0015 microsynteny match_part 8132572 8136459 843.2 + . ID=blk-280.2.Em0015g1227a;Parent=blk-280;Target=g36936.t1 419967 442228 +
scaffold_0015 microsynteny match_part 8138726 8144223 1558.1 + . ID=blk-280.3.Em0015g1228a;Parent=blk-280;Target=g36936.t1 419967 442228 +
scaffold_0015 microsynteny match 8245976 8255630 3 - . ID=blk-281;Name=blk-281_to_Bf_V2_162;Target=Bf_V2_162 1618891 1641943
scaffold_0015 microsynteny match_part 8245976 8248110 397.1 + . ID=blk-281.1.Em0015g1255a;Parent=blk-281;Target=g27789.t2 1641943 1653988 +
scaffold_0015 microsynteny match_part 8248321 8249666 159.5 - . ID=blk-281.2.Em0015g1256a;Parent=blk-281;Target=g27785.t1 1607761 1612173 -
scaffold_0015 microsynteny match_part 8249836 8255630 353.6 + . ID=blk-281.3.Em0015g1257a;Parent=blk-281;Target=g27786.t2 1612615 1618891 +
scaffold_0015 microsynteny match 8274926 8291666 4 - . ID=blk-282;Name=blk-282_to_Bf_V2_78;Target=Bf_V2_78 182044 202012
scaffold_0015 microsynteny match_part 8274926 8275873 133.7 + . ID=blk-282.1.Em0015g1260a;Parent=blk-282;Target=g13257.t1 202012 204701 -
scaffold_0015 microsynteny match_part 8275907 8281046 106.7 - . ID=blk-282.2.Em0015g1261a;Parent=blk-282;Target=g13258.t1 216886 233665 +
scaffold_0015 microsynteny match_part 8281587 8285306 382.9 - . ID=blk-282.3.Em0015g1262a;Parent=blk-282;Target=g13253.t2 182447 191921 +
scaffold_0015 microsynteny match_part 8290667 8291666 356.3 - . ID=blk-282.4.Em0015g1264a;Parent=blk-282;Target=g13252.t1 179393 182044 -
scaffold_0014 microsynteny match 239071 289440 3 + . ID=blk-283;Name=blk-283_to_Bf_V2_196;Target=Bf_V2_196 9759047 9779448
scaffold_0014 microsynteny match_part 239071 243900 53.9 - . ID=blk-283.1.Em0014g41a;Parent=blk-283;Target=g33505.t2 9759047 9779448 -
scaffold_0014 microsynteny match_part 244440 267197 389.4 + . ID=blk-283.2.Em0014g42a;Parent=blk-283;Target=g33505.t1 9759047 9779448 -
scaffold_0014 microsynteny match_part 268371 289440 240.7 - . ID=blk-283.3.Em0014g43a;Parent=blk-283;Target=g33505.t1 9759047 9779448 -
scaffold_0014 microsynteny match 463028 479324 3 + . ID=blk-284;Name=blk-284_to_Bf_V2_186;Target=Bf_V2_186 2403864 2405869
scaffold_0014 microsynteny match_part 463028 464220 83.2 + . ID=blk-284.1.Em0014g62a;Parent=blk-284;Target=g31194.t2 2403864 2407556 -
scaffold_0014 microsynteny match_part 467058 473166 68.2 + . ID=blk-284.2.Em0014g64a;Parent=blk-284;Target=g31194.t1 2403864 2405869 -
scaffold_0014 microsynteny match_part 477718 479324 63.2 + . ID=blk-284.3.Em0014g65a;Parent=blk-284;Target=g31194.t1 2403864 2405869 -
scaffold_0014 microsynteny match 1170744 1199452 3 - . ID=blk-285;Name=blk-285_to_Bf_V2_63;Target=Bf_V2_63 238265 239518
scaffold_0014 microsynteny match_part 1170744 1172193 240.4 - . ID=blk-285.1.Em0014g172a;Parent=blk-285;Target=g11930.t1 239518 242777 -
scaffold_0014 microsynteny match_part 1174603 1181053 672.9 + . ID=blk-285.2.Em0014g174a;Parent=blk-285;Target=g11929.t1 178129 238265 +
scaffold_0014 microsynteny match_part 1182043 1199452 3033.8 + . ID=blk-285.3.Em0014g175a;Parent=blk-285;Target=g11929.t1 178129 238265 +
scaffold_0014 microsynteny match 1693045 1817335 5 + . ID=blk-286;Name=blk-286_to_Bf_V2_140;Target=Bf_V2_140 1387569 1407017
scaffold_0014 microsynteny match_part 1693045 1718350 383.6 + . ID=blk-286.1.Em0014g253a;Parent=blk-286;Target=g22815.t2 1387569 1407017 +
scaffold_0014 microsynteny match_part 1759555 1764732 128.3 + . ID=blk-286.2.Em0014g255a;Parent=blk-286;Target=g22815.t1 1387569 1407017 +
scaffold_0014 microsynteny match_part 1767086 1776925 119.8 - . ID=blk-286.3.Em0014g256a;Parent=blk-286;Target=g22815.t1 1387569 1407017 +
scaffold_0014 microsynteny match_part 1780861 1806565 146.7 - . ID=blk-286.4.Em0014g257a;Parent=blk-286;Target=g22815.t1 1387569 1407017 +
scaffold_0014 microsynteny match_part 1806901 1817335 226.5 - . ID=blk-286.5.Em0014g258a;Parent=blk-286;Target=g22815.t1 1387569 1407017 +
scaffold_0014 microsynteny match 1832539 1949795 6 + . ID=blk-287;Name=blk-287_to_Bf_V2_140;Target=Bf_V2_140 1387569 1407017
scaffold_0014 microsynteny match_part 1832539 1839025 350.1 - . ID=blk-287.1.Em0014g261a;Parent=blk-287;Target=g22815.t2 1387569 1407017 +
scaffold_0014 microsynteny match_part 1839985 1851450 309.3 + . ID=blk-287.2.Em0014g262a;Parent=blk-287;Target=g22815.t1 1387569 1407017 +
scaffold_0014 microsynteny match_part 1853255 1870307 526.6 + . ID=blk-287.3.Em0014g263a;Parent=blk-287;Target=g22815.t1 1387569 1407017 +
scaffold_0014 microsynteny match_part 1890375 1905274 463.0 + . ID=blk-287.4.Em0014g265a;Parent=blk-287;Target=g22815.t1 1387569 1407017 +
scaffold_0014 microsynteny match_part 1914939 1936444 428.7 + . ID=blk-287.5.Em0014g266a;Parent=blk-287;Target=g22815.t1 1387569 1407017 +
scaffold_0014 microsynteny match_part 1938829 1949795 359.4 + . ID=blk-287.6.Em0014g267a;Parent=blk-287;Target=g22815.t1 1387569 1407017 +
scaffold_0014 microsynteny match 1955789 2055569 6 + . ID=blk-288;Name=blk-288_to_Bf_V2_140;Target=Bf_V2_140 1162645 1183937
scaffold_0014 microsynteny match_part 1955789 1957374 84.0 + . ID=blk-288.1.Em0014g268a;Parent=blk-288;Target=g22804.t1 1162645 1178435 -
scaffold_0014 microsynteny match_part 1964689 1972282 128.6 + . ID=blk-288.2.Em0014g270a;Parent=blk-288;Target=g22804.t2 1162645 1183937 -
scaffold_0014 microsynteny match_part 1975555 2012669 229.6 - . ID=blk-288.3.Em0014g271a;Parent=blk-288;Target=g22804.t2 1162645 1183937 -
scaffold_0014 microsynteny match_part 2020584 2027749 66.2 - . ID=blk-288.4.Em0014g273a;Parent=blk-288;Target=g22804.t2 1162645 1183937 -
scaffold_0014 microsynteny match_part 2028554 2041359 337.4 - . ID=blk-288.5.Em0014g274a;Parent=blk-288;Target=g22804.t2 1162645 1183937 -
scaffold_0014 microsynteny match_part 2051841 2055569 104.4 - . ID=blk-288.6.Em0014g276a;Parent=blk-288;Target=g22804.t2 1162645 1183937 -
scaffold_0014 microsynteny match 3461860 3484784 3 + . ID=blk-289;Name=blk-289_to_Bf_V2_63;Target=Bf_V2_63 719058 773936
scaffold_0014 microsynteny match_part 3461860 3468108 186.4 + . ID=blk-289.1.Em0014g427a;Parent=blk-289;Target=g11979.t1 719058 741394 +
scaffold_0014 microsynteny match_part 3471870 3476313 87.4 + . ID=blk-289.2.Em0014g429a;Parent=blk-289;Target=g11979.t2 719058 741394 +
scaffold_0014 microsynteny match_part 3481650 3484784 81.6 + . ID=blk-289.3.Em0014g431a;Parent=blk-289;Target=g11981.t2 765394 773936 +
scaffold_0014 microsynteny match 5078016 5173502 4 + . ID=blk-290;Name=blk-290_to_Bf_V2_137;Target=Bf_V2_137 799932 815203
scaffold_0014 microsynteny match_part 5078016 5088601 285.8 + . ID=blk-290.1.Em0014g606a;Parent=blk-290;Target=g22249.t1 799932 815203 -
scaffold_0014 microsynteny match_part 5089676 5098957 213.8 + . ID=blk-290.2.Em0014g607a;Parent=blk-290;Target=g22249.t2 799932 815203 -
scaffold_0014 microsynteny match_part 5147296 5161589 285.8 + . ID=blk-290.3.Em0014g610a;Parent=blk-290;Target=g22249.t2 799932 815203 -
scaffold_0014 microsynteny match_part 5162676 5173502 219.9 + . ID=blk-290.4.Em0014g611a;Parent=blk-290;Target=g22249.t2 799932 815203 -
scaffold_0014 microsynteny match 5078016 5173502 4 + . ID=blk-291;Name=blk-291_to_Bf_V2_137;Target=Bf_V2_137 799932 815203
scaffold_0014 microsynteny match_part 5078016 5088601 285.8 + . ID=blk-291.1.Em0014g606a;Parent=blk-291;Target=g22249.t2 799932 815203 -
scaffold_0014 microsynteny match_part 5089676 5098957 213.8 + . ID=blk-291.2.Em0014g607a;Parent=blk-291;Target=g22249.t1 799932 815203 -
scaffold_0014 microsynteny match_part 5147296 5161589 285.8 + . ID=blk-291.3.Em0014g610a;Parent=blk-291;Target=g22249.t1 799932 815203 -
scaffold_0014 microsynteny match_part 5162676 5173502 219.9 + . ID=blk-291.4.Em0014g611a;Parent=blk-291;Target=g22249.t1 799932 815203 -
scaffold_0014 microsynteny match 5078016 5173502 4 - . ID=blk-292;Name=blk-292_to_Bf_V2_137;Target=Bf_V2_137 918139 929540
scaffold_0014 microsynteny match_part 5078016 5088601 228.0 + . ID=blk-292.1.Em0014g606a;Parent=blk-292;Target=g22260.t1 929540 937936 +
scaffold_0014 microsynteny match_part 5089676 5098957 79.3 + . ID=blk-292.2.Em0014g607a;Parent=blk-292;Target=g22258.t2 917268 918139 +
scaffold_0014 microsynteny match_part 5147296 5161589 84.0 + . ID=blk-292.3.Em0014g610a;Parent=blk-292;Target=g22258.t1 917178 918139 +
scaffold_0014 microsynteny match_part 5162676 5173502 79.3 + . ID=blk-292.4.Em0014g611a;Parent=blk-292;Target=g22258.t1 917178 918139 +
scaffold_0014 microsynteny match 5322740 5333284 3 + . ID=blk-293;Name=blk-293_to_Bf_V2_97;Target=Bf_V2_97 227986 233472
scaffold_0014 microsynteny match_part 5322740 5331000 197.6 - . ID=blk-293.1.Em0014g626a;Parent=blk-293;Target=g15569.t1 227986 233544 -
scaffold_0014 microsynteny match_part 5331260 5332019 96.7 + . ID=blk-293.2.Em0014g627a;Parent=blk-293;Target=g15569.t2 227986 233472 -
scaffold_0014 microsynteny match_part 5332090 5333284 70.1 + . ID=blk-293.3.Em0014g628a;Parent=blk-293;Target=g15569.t2 227986 233472 -
scaffold_0014 microsynteny match 6721470 6747251 3 - . ID=blk-294;Name=blk-294_to_Bf_V2_96;Target=Bf_V2_96 2587692 2590408
scaffold_0014 microsynteny match_part 6721470 6743101 235.7 + . ID=blk-294.1.Em0014g815a;Parent=blk-294;Target=g15494.t1 2590408 2597756 -
scaffold_0014 microsynteny match_part 6743121 6743930 93.6 - . ID=blk-294.2.Em0014g816a;Parent=blk-294;Target=g15493.t1 2585408 2587692 +
scaffold_0014 microsynteny match_part 6745180 6747251 45.4 + . ID=blk-294.3.Em0014g818a;Parent=blk-294;Target=g15493.t1 2585408 2587692 +
scaffold_0014 microsynteny match 7306056 7308486 3 + . ID=blk-295;Name=blk-295_to_Bf_V2_174;Target=Bf_V2_174 3415745 3419048
scaffold_0014 microsynteny match_part 7306056 7306616 167.5 - . ID=blk-295.1.Em0014g877a;Parent=blk-295;Target=g29410.t1 3415745 3416708 +
scaffold_0014 microsynteny match_part 7306716 7307469 183.3 + . ID=blk-295.2.Em0014g878a;Parent=blk-295;Target=g29412.t1 3418671 3419048 +
scaffold_0014 microsynteny match_part 7307893 7308486 180.3 - . ID=blk-295.3.Em0014g879a;Parent=blk-295;Target=g29412.t1 3418671 3419048 +
scaffold_0014 microsynteny match 8135497 8146529 3 + . ID=blk-296;Name=blk-296_to_Bf_V2_109;Target=Bf_V2_109 1599518 1607787
scaffold_0014 microsynteny match_part 8135497 8137002 54.3 + . ID=blk-296.1.Em0014g956a;Parent=blk-296;Target=g17675.t1 1599518 1600838 -
scaffold_0014 microsynteny match_part 8141999 8144137 792.7 - . ID=blk-296.2.Em0014g957a;Parent=blk-296;Target=g17676.t1 1600938 1607787 -
scaffold_0014 microsynteny match_part 8144387 8146529 792.7 + . ID=blk-296.3.Em0014g958a;Parent=blk-296;Target=g17676.t1 1600938 1607787 -
scaffold_0014 microsynteny match 8485295 8526861 3 + . ID=blk-297;Name=blk-297_to_Bf_V2_109;Target=Bf_V2_109 1599518 1607787
scaffold_0014 microsynteny match_part 8485295 8485938 59.7 + . ID=blk-297.1.Em0014g987a;Parent=blk-297;Target=g17675.t1 1599518 1600838 -
scaffold_0014 microsynteny match_part 8522323 8524465 792.7 - . ID=blk-297.2.Em0014g989a;Parent=blk-297;Target=g17676.t1 1600938 1607787 -
scaffold_0014 microsynteny match_part 8524725 8526861 744.6 + . ID=blk-297.3.Em0014g990a;Parent=blk-297;Target=g17676.t1 1600938 1607787 -

## Sheet: Fig2 - Trichoplax
scaffold_0039 microsynteny match 294246 321030 3 + . ID=blk-1;Name=blk-1_to_scaffold_1;Target=scaffold_1 6969513 6975622
scaffold_0039 microsynteny match_part 294246 298554 140.0 + . ID=blk-1.1.Em0039g31a;Parent=blk-1;Target=g801.t2 6969513 6975622 -
scaffold_0039 microsynteny match_part 304576 308598 76.6 + . ID=blk-1.2.Em0039g33a;Parent=blk-1;Target=g801.t1 6969513 6975622 -
scaffold_0039 microsynteny match_part 316876 321030 73.2 + . ID=blk-1.3.Em0039g35a;Parent=blk-1;Target=g801.t1 6969513 6975622 -
scaffold_0195 microsynteny match 27396 46466 3 + . ID=blk-2;Name=blk-2_to_scaffold_7;Target=scaffold_7 418525 423432
scaffold_0195 microsynteny match_part 27396 28613 48.1 + . ID=blk-2.1.Em0195g2a;Parent=blk-2;Target=g6702.t2 418525 423432 +
scaffold_0195 microsynteny match_part 33236 34446 52.4 + . ID=blk-2.2.Em0195g3a;Parent=blk-2;Target=g6702.t1 418525 423432 +
scaffold_0195 microsynteny match_part 38278 46466 46.6 - . ID=blk-2.3.Em0195g4a;Parent=blk-2;Target=g6702.t1 418525 423432 +
scaffold_0192 microsynteny match 16487 23976 3 - . ID=blk-3;Name=blk-3_to_scaffold_1;Target=scaffold_1 7798837 7812503
scaffold_0192 microsynteny match_part 16487 19386 138.0 - . ID=blk-3.1.Em0192g7a;Parent=blk-3;Target=g914.t1 7812503 7813347 +
scaffold_0192 microsynteny match_part 19486 22590 53.1 + . ID=blk-3.2.Em0192g8a;Parent=blk-3;Target=g913.t1 7804138 7809268 -
scaffold_0192 microsynteny match_part 22607 23976 154.0 - . ID=blk-3.3.Em0192g9a;Parent=blk-3;Target=g910.t1 7795807 7798837 +
scaffold_0004 microsynteny match 30116 73496 4 + . ID=blk-4;Name=blk-4_to_scaffold_4;Target=scaffold_4 3464226 3471088
scaffold_0004 microsynteny match_part 30116 35208 802.0 + . ID=blk-4.1.Em0004g5a;Parent=blk-4;Target=g4327.t2 3464226 3471088 -
scaffold_0004 microsynteny match_part 35223 42316 442.0 - . ID=blk-4.2.Em0004g6a;Parent=blk-4;Target=g4325.t1 3436371 3449563 -
scaffold_0004 microsynteny match_part 42746 46502 222.0 + . ID=blk-4.3.Em0004g7a;Parent=blk-4;Target=g4325.t2 3436371 3449563 -
scaffold_0004 microsynteny match_part 46517 73496 626.0 - . ID=blk-4.4.Em0004g8a;Parent=blk-4;Target=g4327.t1 3464226 3471088 -
scaffold_0004 microsynteny match 231299 236609 3 + . ID=blk-5;Name=blk-5_to_scaffold_3;Target=scaffold_3 480547 510356
scaffold_0004 microsynteny match_part 231299 233549 182.0 + . ID=blk-5.1.Em0004g44a;Parent=blk-5;Target=g2820.t2 480547 482264 +
scaffold_0004 microsynteny match_part 233638 235069 327.0 - . ID=blk-5.2.Em0004g45a;Parent=blk-5;Target=g2824.t1 504560 510356 -
scaffold_0004 microsynteny match_part 235276 236609 334.0 - . ID=blk-5.3.Em0004g46a;Parent=blk-5;Target=g2824.t1 504560 510356 -
scaffold_0004 microsynteny match 599194 739739 7 + . ID=blk-6;Name=blk-6_to_scaffold_3;Target=scaffold_3 7779048 7786216
scaffold_0004 microsynteny match_part 599194 604779 102.0 - . ID=blk-6.1.Em0004g109a;Parent=blk-6;Target=g3667.t1 7779048 7786216 -
scaffold_0004 microsynteny match_part 613413 624919 144.0 - . ID=blk-6.2.Em0004g111a;Parent=blk-6;Target=g3668.t1 7793717 7799385 +
scaffold_0004 microsynteny match_part 639225 659049 51.2 - . ID=blk-6.3.Em0004g113a;Parent=blk-6;Target=g3668.t1 7793717 7799385 +
scaffold_0004 microsynteny match_part 668853 686029 92.4 - . ID=blk-6.4.Em0004g114a;Parent=blk-6;Target=g3668.t1 7793717 7799385 +
scaffold_0004 microsynteny match_part 707820 710889 76.6 - . ID=blk-6.5.Em0004g117a;Parent=blk-6;Target=g3668.t2 7793717 7799385 +
scaffold_0004 microsynteny match_part 718166 730379 81.6 - . ID=blk-6.6.Em0004g118a;Parent=blk-6;Target=g3668.t1 7793717 7799385 +
scaffold_0004 microsynteny match_part 737197 739739 71.2 - . ID=blk-6.7.Em0004g120a;Parent=blk-6;Target=g3667.t2 7778932 7786216 -
scaffold_0004 microsynteny match 855237 900719 3 + . ID=blk-7;Name=blk-7_to_scaffold_3;Target=scaffold_3 8377884 8386310
scaffold_0004 microsynteny match_part 855237 868919 138.0 - . ID=blk-7.1.Em0004g130a;Parent=blk-7;Target=g3748.t1 8377884 8386310 -
scaffold_0004 microsynteny match_part 868968 883579 180.0 - . ID=blk-7.2.Em0004g131a;Parent=blk-7;Target=g3748.t2 8377884 8386310 -
scaffold_0004 microsynteny match_part 888166 900719 53.1 - . ID=blk-7.3.Em0004g132a;Parent=blk-7;Target=g3748.t2 8377884 8386310 -
scaffold_0004 microsynteny match 1467890 1486040 4 + . ID=blk-8;Name=blk-8_to_scaffold_3;Target=scaffold_3 670171 678652
scaffold_0004 microsynteny match_part 1467890 1471228 614.0 + . ID=blk-8.1.Em0004g204a;Parent=blk-8;Target=g2845.t2 670171 676288 -
scaffold_0004 microsynteny match_part 1471259 1472080 116.0 - . ID=blk-8.2.Em0004g205a;Parent=blk-8;Target=g2844.t1 666773 669429 +
scaffold_0004 microsynteny match_part 1472180 1474894 751.0 + . ID=blk-8.3.Em0004g206a;Parent=blk-8;Target=g2843.t1 662969 665401 -
scaffold_0004 microsynteny match_part 1485111 1486040 137.0 - . ID=blk-8.4.Em0004g209a;Parent=blk-8;Target=g2846.t1 676901 678652 +
scaffold_0004 microsynteny match 2228102 2263622 3 + . ID=blk-9;Name=blk-9_to_scaffold_5;Target=scaffold_5 4965333 4982729
scaffold_0004 microsynteny match_part 2228102 2230026 187.0 + . ID=blk-9.1.Em0004g304a;Parent=blk-9;Target=g5470.t1 4965333 4973589 +
scaffold_0004 microsynteny match_part 2230102 2235353 228.0 + . ID=blk-9.2.Em0004g305a;Parent=blk-9;Target=g5471.t2 4975709 4982729 +
scaffold_0004 microsynteny match_part 2252362 2263622 169.0 - . ID=blk-9.3.Em0004g306a;Parent=blk-9;Target=g5471.t1 4975709 4982729 +
scaffold_0004 microsynteny match 3695389 3730889 4 - . ID=blk-10;Name=blk-10_to_scaffold_2;Target=scaffold_2 2863644 2866120
scaffold_0004 microsynteny match_part 3695389 3699872 99.4 + . ID=blk-10.1.Em0004g492a;Parent=blk-10;Target=g1950.t2 2866120 2869760 +
scaffold_0004 microsynteny match_part 3703388 3716319 136.0 - . ID=blk-10.2.Em0004g493a;Parent=blk-10;Target=g1952.t1 2879175 2883656 +
scaffold_0004 microsynteny match_part 3721726 3723239 74.3 - . ID=blk-10.3.Em0004g494a;Parent=blk-10;Target=g1950.t1 2866120 2869760 +
scaffold_0004 microsynteny match_part 3723363 3730889 55.8 - . ID=blk-10.4.Em0004g495a;Parent=blk-10;Target=g1949.t1 2861120 2863644 -
scaffold_0004 microsynteny match 4276918 4310655 3 + . ID=blk-11;Name=blk-11_to_scaffold_3;Target=scaffold_3 4580198 4584965
scaffold_0004 microsynteny match_part 4276918 4288035 391.0 - . ID=blk-11.1.Em0004g568a;Parent=blk-11;Target=g3303.t1 4580198 4584965 -
scaffold_0004 microsynteny match_part 4288198 4295185 521.0 - . ID=blk-11.2.Em0004g569a;Parent=blk-11;Target=g3303.t2 4580198 4584965 -
scaffold_0004 microsynteny match_part 4300180 4310655 56.6 - . ID=blk-11.3.Em0004g571a;Parent=blk-11;Target=g3303.t2 4580198 4584965 -
scaffold_0004 microsynteny match 4593804 4648320 4 + . ID=blk-12;Name=blk-12_to_scaffold_3;Target=scaffold_3 309015 313908
scaffold_0004 microsynteny match_part 4593804 4607910 226.0 - . ID=blk-12.1.Em0004g599a;Parent=blk-12;Target=g2802.t2 309015 313908 -
scaffold_0004 microsynteny match_part 4611797 4617950 119.0 - . ID=blk-12.2.Em0004g600a;Parent=blk-12;Target=g2802.t1 309015 313908 -
scaffold_0004 microsynteny match_part 4627190 4632185 59.3 + . ID=blk-12.3.Em0004g601a;Parent=blk-12;Target=g2802.t1 309015 313908 -
scaffold_0004 microsynteny match_part 4641642 4648320 57.0 - . ID=blk-12.4.Em0004g603a;Parent=blk-12;Target=g2802.t1 309015 313908 -
scaffold_0004 microsynteny match 4663680 4703394 3 + . ID=blk-13;Name=blk-13_to_scaffold_3;Target=scaffold_3 309015 313908
scaffold_0004 microsynteny match_part 4663680 4673488 147.0 + . ID=blk-13.1.Em0004g607a;Parent=blk-13;Target=g2802.t2 309015 313908 -
scaffold_0004 microsynteny match_part 4677656 4683750 112.0 - . ID=blk-13.2.Em0004g608a;Parent=blk-13;Target=g2802.t1 309015 313908 -
scaffold_0004 microsynteny match_part 4699940 4703394 58.9 + . ID=blk-13.3.Em0004g610a;Parent=blk-13;Target=g2802.t1 309015 313908 -
scaffold_0004 microsynteny match 4877059 4895487 3 + . ID=blk-14;Name=blk-14_to_scaffold_3;Target=scaffold_3 309015 321037
scaffold_0004 microsynteny match_part 4877059 4880820 279.0 - . ID=blk-14.1.Em0004g633a;Parent=blk-14;Target=g2802.t2 309015 313908 -
scaffold_0004 microsynteny match_part 4880951 4887890 520.0 - . ID=blk-14.2.Em0004g634a;Parent=blk-14;Target=g2802.t1 309015 313908 -
scaffold_0004 microsynteny match_part 4887990 4895487 635.0 + . ID=blk-14.3.Em0004g635a;Parent=blk-14;Target=g2803.t1 317115 321037 +
scaffold_0004 microsynteny match 5116199 5134635 3 + . ID=blk-15;Name=blk-15_to_scaffold_2;Target=scaffold_2 5941610 5945729
scaffold_0004 microsynteny match_part 5116199 5120535 176.0 - . ID=blk-15.1.Em0004g660a;Parent=blk-15;Target=g2335.t2 5941610 5945729 -
scaffold_0004 microsynteny match_part 5120970 5122055 56.6 - . ID=blk-15.2.Em0004g661a;Parent=blk-15;Target=g2335.t1 5941610 5945729 -
scaffold_0004 microsynteny match_part 5130970 5134635 56.6 - . ID=blk-15.3.Em0004g663a;Parent=blk-15;Target=g2335.t1 5941610 5945729 -
scaffold_0004 microsynteny match 5848703 5886975 4 + . ID=blk-16;Name=blk-16_to_scaffold_3;Target=scaffold_3 309015 313908
scaffold_0004 microsynteny match_part 5848703 5853207 57.8 - . ID=blk-16.1.Em0004g745a;Parent=blk-16;Target=g2802.t2 309015 313908 -
scaffold_0004 microsynteny match_part 5853637 5862691 47.4 + . ID=blk-16.2.Em0004g746a;Parent=blk-16;Target=g2802.t1 309015 313908 -
scaffold_0004 microsynteny match_part 5863358 5867867 62.0 - . ID=blk-16.3.Em0004g747a;Parent=blk-16;Target=g2802.t1 309015 313908 -
scaffold_0004 microsynteny match_part 5868737 5886975 51.2 + . ID=blk-16.4.Em0004g748a;Parent=blk-16;Target=g2802.t1 309015 313908 -
scaffold_0004 microsynteny match 6053887 6077417 3 + . ID=blk-17;Name=blk-17_to_scaffold_3;Target=scaffold_3 4891356 4900456
scaffold_0004 microsynteny match_part 6053887 6055916 121.0 + . ID=blk-17.1.Em0004g775a;Parent=blk-17;Target=g3345.t1 4891356 4893851 -
scaffold_0004 microsynteny match_part 6070123 6071957 109.0 - . ID=blk-17.2.Em0004g777a;Parent=blk-17;Target=g3347.t1 4898005 4900456 -
scaffold_0004 microsynteny match_part 6075516 6077417 97.8 - . ID=blk-17.3.Em0004g778a;Parent=blk-17;Target=g3347.t1 4898005 4900456 -
scaffold_0004 microsynteny match 6149977 6187887 5 + . ID=blk-18;Name=blk-18_to_scaffold_3;Target=scaffold_3 4891356 4893851
scaffold_0004 microsynteny match_part 6149977 6153272 102.0 + . ID=blk-18.1.Em0004g786a;Parent=blk-18;Target=g3345.t1 4891356 4893851 -
scaffold_0004 microsynteny match_part 6156804 6158167 104.0 - . ID=blk-18.2.Em0004g787a;Parent=blk-18;Target=g3346.t1 4894656 4896963 +
scaffold_0004 microsynteny match_part 6160647 6162478 97.8 + . ID=blk-18.3.Em0004g788a;Parent=blk-18;Target=g3346.t1 4894656 4896963 +
scaffold_0004 microsynteny match_part 6167645 6169387 116.0 - . ID=blk-18.4.Em0004g789a;Parent=blk-18;Target=g3346.t1 4894656 4896963 +
scaffold_0004 microsynteny match_part 6182247 6187887 104.0 - . ID=blk-18.5.Em0004g791a;Parent=blk-18;Target=g3345.t2 4891356 4893851 -
scaffold_0004 microsynteny match 9033779 9093089 4 + . ID=blk-19;Name=blk-19_to_scaffold_287;Target=scaffold_287 1427 7089
scaffold_0004 microsynteny match_part 9033779 9034298 60.5 - . ID=blk-19.1.Em0004g1116a;Parent=blk-19;Target=g11911.t1 1427 5106 -
scaffold_0004 microsynteny match_part 9034348 9049118 202.0 - . ID=blk-19.2.Em0004g1117a;Parent=blk-19;Target=g11912.t1 5166 7089 -
scaffold_0004 microsynteny match_part 9056798 9062729 93.6 + . ID=blk-19.3.Em0004g1118a;Parent=blk-19;Target=g11912.t1 5166 7089 -
scaffold_0004 microsynteny match_part 9090084 9093089 85.9 - . ID=blk-19.4.Em0004g1120a;Parent=blk-19;Target=g11912.t1 5166 7089 -
scaffold_0004 microsynteny match 9918611 9962569 5 + . ID=blk-20;Name=blk-20_to_scaffold_5;Target=scaffold_5 7446675 7456059
scaffold_0004 microsynteny match_part 9918611 9921259 46.2 - . ID=blk-20.1.Em0004g1218a;Parent=blk-20;Target=g5761.t2 7446675 7455370 +
scaffold_0004 microsynteny match_part 9936352 9937339 106.0 - . ID=blk-20.2.Em0004g1221a;Parent=blk-20;Target=g5762.t1 7455484 7456059 +
scaffold_0004 microsynteny match_part 9937390 9947019 63.9 - . ID=blk-20.3.Em0004g1222a;Parent=blk-20;Target=g5761.t1 7446675 7455370 +
scaffold_0004 microsynteny match_part 9948189 9960883 65.5 + . ID=blk-20.4.Em0004g1223a;Parent=blk-20;Target=g5761.t1 7446675 7455370 +
scaffold_0004 microsynteny match_part 9961189 9962569 69.7 + . ID=blk-20.5.Em0004g1224a;Parent=blk-20;Target=g5762.t1 7455484 7456059 +
scaffold_0004 microsynteny match 10921169 10969711 4 - . ID=blk-21;Name=blk-21_to_scaffold_1;Target=scaffold_1 10740432 10793271
scaffold_0004 microsynteny match_part 10921169 10923721 165.0 - . ID=blk-21.1.Em0004g1321a;Parent=blk-21;Target=g1317.t1 10793271 10800759 +
scaffold_0004 microsynteny match_part 10931467 10933931 113.0 - . ID=blk-21.2.Em0004g1322a;Parent=blk-21;Target=g1316.t2 10780514 10791041 +
scaffold_0004 microsynteny match_part 10958453 10960611 53.5 - . ID=blk-21.3.Em0004g1324a;Parent=blk-21;Target=g1314.t1 10745931 10757129 +
scaffold_0004 microsynteny match_part 10967222 10969711 153.0 - . ID=blk-21.4.Em0004g1325a;Parent=blk-21;Target=g1313.t1 10731852 10740432 +
scaffold_0004 microsynteny match 11084431 11135670 4 + . ID=blk-22;Name=blk-22_to_scaffold_1;Target=scaffold_1 10702051 10740432
scaffold_0004 microsynteny match_part 11084431 11085946 69.7 + . ID=blk-22.1.Em0004g1340a;Parent=blk-22;Target=g1310.t1 10702051 10704513 -
scaffold_0004 microsynteny match_part 11102876 11105371 144.0 - . ID=blk-22.2.Em0004g1342a;Parent=blk-22;Target=g1313.t1 10731852 10740432 +
scaffold_0004 microsynteny match_part 11114121 11117909 152.0 + . ID=blk-22.3.Em0004g1344a;Parent=blk-22;Target=g1313.t1 10731852 10740432 +
scaffold_0004 microsynteny match_part 11133161 11135670 137.0 + . ID=blk-22.4.Em0004g1346a;Parent=blk-22;Target=g1313.t1 10731852 10740432 +
scaffold_0004 microsynteny match 12315457 12339447 3 + . ID=blk-23;Name=blk-23_to_scaffold_287;Target=scaffold_287 1427 7089
scaffold_0004 microsynteny match_part 12315457 12318269 151.0 + . ID=blk-23.1.Em0004g1496a;Parent=blk-23;Target=g11911.t1 1427 5106 -
scaffold_0004 microsynteny match_part 12318317 12319301 74.7 + . ID=blk-23.2.Em0004g1497a;Parent=blk-23;Target=g11912.t1 5166 7089 -
scaffold_0004 microsynteny match_part 12334732 12339447 77.4 - . ID=blk-23.3.Em0004g1499a;Parent=blk-23;Target=g11912.t1 5166 7089 -
scaffold_0004 microsynteny match 12374827 12410374 3 + . ID=blk-24;Name=blk-24_to_scaffold_287;Target=scaffold_287 1427 7089
scaffold_0004 microsynteny match_part 12374827 12378362 150.0 + . ID=blk-24.1.Em0004g1506a;Parent=blk-24;Target=g11911.t1 1427 5106 -
scaffold_0004 microsynteny match_part 12397705 12406837 196.0 - . ID=blk-24.2.Em0004g1509a;Parent=blk-24;Target=g11912.t1 5166 7089 -
scaffold_0004 microsynteny match_part 12406947 12410374 166.0 + . ID=blk-24.3.Em0004g1510a;Parent=blk-24;Target=g11912.t1 5166 7089 -
scaffold_0004 microsynteny match 12851267 12874934 3 + . ID=blk-25;Name=blk-25_to_scaffold_1;Target=scaffold_1 10508995 10512086
scaffold_0004 microsynteny match_part 12851267 12852765 207.0 + . ID=blk-25.1.Em0004g1570a;Parent=blk-25;Target=g1283.t1 10508995 10512086 +
scaffold_0004 microsynteny match_part 12855437 12863624 499.0 + . ID=blk-25.2.Em0004g1572a;Parent=blk-25;Target=g1283.t2 10508896 10512086 +
scaffold_0004 microsynteny match_part 12867027 12874934 395.0 + . ID=blk-25.3.Em0004g1573a;Parent=blk-25;Target=g1283.t2 10508896 10512086 +
scaffold_0004 microsynteny match 13476347 13516535 3 + . ID=blk-26;Name=blk-26_to_scaffold_3;Target=scaffold_3 8881444 8901825
scaffold_0004 microsynteny match_part 13476347 13484405 117.0 - . ID=blk-26.1.Em0004g1648a;Parent=blk-26;Target=g3808.t1 8881444 8901825 -
scaffold_0004 microsynteny match_part 13489255 13494790 553.0 + . ID=blk-26.2.Em0004g1649a;Parent=blk-26;Target=g3808.t2 8881444 8901825 -
scaffold_0004 microsynteny match_part 13509106 13516535 1000.0 - . ID=blk-26.3.Em0004g1652a;Parent=blk-26;Target=g3808.t2 8881444 8901825 -
scaffold_0004 microsynteny match 13745687 13760727 3 - . ID=blk-27;Name=blk-27_to_scaffold_3;Target=scaffold_3 9127816 9141482
scaffold_0004 microsynteny match_part 13745687 13752784 169.0 + . ID=blk-27.1.Em0004g1683a;Parent=blk-27;Target=g3829.t1 9141482 9146961 -
scaffold_0004 microsynteny match_part 13752884 13754997 57.4 - . ID=blk-27.2.Em0004g1684a;Parent=blk-27;Target=g3830.t1 9153726 9155633 +
scaffold_0004 microsynteny match_part 13755048 13760727 68.2 - . ID=blk-27.3.Em0004g1685a;Parent=blk-27;Target=g3827.t1 9120879 9127816 +
scaffold_0004 microsynteny match 14160367 14223506 3 + . ID=blk-28;Name=blk-28_to_scaffold_14;Target=scaffold_14 109400 119484
scaffold_0004 microsynteny match_part 14160367 14165223 45.4 + . ID=blk-28.1.Em0004g1744a;Parent=blk-28;Target=g9082.t1 109400 119484 -
scaffold_0004 microsynteny match_part 14176447 14185706 133.0 + . ID=blk-28.2.Em0004g1746a;Parent=blk-28;Target=g9082.t2 109400 119484 -
scaffold_0004 microsynteny match_part 14217342 14223506 129.0 + . ID=blk-28.3.Em0004g1748a;Parent=blk-28;Target=g9082.t2 109400 119484 -
scaffold_0005 microsynteny match 28555 143236 6 - . ID=blk-29;Name=blk-29_to_scaffold_13;Target=scaffold_13 1689418 1690039
scaffold_0005 microsynteny match_part 28555 41516 82.0 - . ID=blk-29.1.Em0005g8a;Parent=blk-29;Target=g9058.t1 1690039 1705407 +
scaffold_0005 microsynteny match_part 55597 68066 55.5 - . ID=blk-29.2.Em0005g10a;Parent=blk-29;Target=g9057.t2 1681728 1689418 +
scaffold_0005 microsynteny match_part 81313 89336 47.0 - . ID=blk-29.3.Em0005g12a;Parent=blk-29;Target=g9057.t2 1681728 1689418 +
scaffold_0005 microsynteny match_part 93926 104055 48.5 + . ID=blk-29.4.Em0005g14a;Parent=blk-29;Target=g9057.t2 1681728 1689418 +
scaffold_0005 microsynteny match_part 106363 118186 50.8 - . ID=blk-29.5.Em0005g15a;Parent=blk-29;Target=g9057.t2 1681728 1689418 +
scaffold_0005 microsynteny match_part 132192 143236 47.0 - . ID=blk-29.6.Em0005g17a;Parent=blk-29;Target=g9057.t2 1681728 1689418 +
scaffold_0005 microsynteny match 119302 161436 4 + . ID=blk-30;Name=blk-30_to_scaffold_7;Target=scaffold_7 331955 347898
scaffold_0005 microsynteny match_part 119302 129486 58.5 - . ID=blk-30.1.Em0005g16a;Parent=blk-30;Target=g6694.t2 331955 347898 +
scaffold_0005 microsynteny match_part 132192 143236 47.8 - . ID=blk-30.2.Em0005g17a;Parent=blk-30;Target=g6694.t1 331955 347898 +
scaffold_0005 microsynteny match_part 154267 156696 54.3 - . ID=blk-30.3.Em0005g19a;Parent=blk-30;Target=g6694.t1 331955 347898 +
scaffold_0005 microsynteny match_part 159498 161436 55.8 - . ID=blk-30.4.Em0005g21a;Parent=blk-30;Target=g6694.t1 331955 347898 +
scaffold_0005 microsynteny match 1163619 1186393 3 + . ID=blk-31;Name=blk-31_to_scaffold_1;Target=scaffold_1 9195899 9201711
scaffold_0005 microsynteny match_part 1163619 1169677 100.0 + . ID=blk-31.1.Em0005g182a;Parent=blk-31;Target=g1090.t2 9195899 9201711 -
scaffold_0005 microsynteny match_part 1169964 1176389 60.5 - . ID=blk-31.2.Em0005g183a;Parent=blk-31;Target=g1090.t1 9195899 9201711 -
scaffold_0005 microsynteny match_part 1180809 1186393 155.0 + . ID=blk-31.3.Em0005g184a;Parent=blk-31;Target=g1090.t1 9195899 9201711 -
scaffold_0005 microsynteny match 1396182 1456016 5 + . ID=blk-32;Name=blk-32_to_scaffold_1;Target=scaffold_1 9195899 9201711
scaffold_0005 microsynteny match_part 1396182 1404416 130.0 + . ID=blk-32.1.Em0005g201a;Parent=blk-32;Target=g1090.t1 9195899 9201711 -
scaffold_0005 microsynteny match_part 1404642 1415996 83.6 + . ID=blk-32.2.Em0005g202a;Parent=blk-32;Target=g1090.t2 9195899 9201711 -
scaffold_0005 microsynteny match_part 1416062 1422906 67.4 + . ID=blk-32.3.Em0005g203a;Parent=blk-32;Target=g1090.t2 9195899 9201711 -
scaffold_0005 microsynteny match_part 1444252 1448066 49.3 + . ID=blk-32.4.Em0005g206a;Parent=blk-32;Target=g1090.t2 9195899 9201711 -
scaffold_0005 microsynteny match_part 1448702 1456016 96.3 + . ID=blk-32.5.Em0005g208a;Parent=blk-32;Target=g1090.t2 9195899 9201711 -
scaffold_0005 microsynteny match 2456264 2514353 3 - . ID=blk-33;Name=blk-33_to_scaffold_287;Target=scaffold_287 5106 5166
scaffold_0005 microsynteny match_part 2456264 2462283 360.0 - . ID=blk-33.1.Em0005g319a;Parent=blk-33;Target=g11912.t1 5166 7089 -
scaffold_0005 microsynteny match_part 2466511 2500903 124.0 - . ID=blk-33.2.Em0005g320a;Parent=blk-33;Target=g11911.t1 1427 5106 -
scaffold_0005 microsynteny match_part 2505180 2514353 49.7 - . ID=blk-33.3.Em0005g321a;Parent=blk-33;Target=g11911.t1 1427 5106 -
scaffold_0005 microsynteny match 6935479 6990925 3 + . ID=blk-34;Name=blk-34_to_scaffold_2;Target=scaffold_2 3179873 3183943
scaffold_0005 microsynteny match_part 6935479 6942564 98.6 - . ID=blk-34.1.Em0005g822a;Parent=blk-34;Target=g1999.t2 3179873 3183943 +
scaffold_0005 microsynteny match_part 6975011 6986905 58.9 - . ID=blk-34.2.Em0005g824a;Parent=blk-34;Target=g1999.t1 3180811 3183943 +
scaffold_0005 microsynteny match_part 6990389 6990925 39.7 - . ID=blk-34.3.Em0005g825a;Parent=blk-34;Target=g1999.t1 3180811 3183943 +
scaffold_0005 microsynteny match 9930729 9935420 3 + . ID=blk-35;Name=blk-35_to_scaffold_7;Target=scaffold_7 4573358 4578686
scaffold_0005 microsynteny match_part 9930729 9932000 246.0 - . ID=blk-35.1.Em0005g1188a;Parent=blk-35;Target=g7184.t1 4573358 4574407 +
scaffold_0005 microsynteny match_part 9932072 9933260 185.0 - . ID=blk-35.2.Em0005g1189a;Parent=blk-35;Target=g7185.t1 4576727 4578686 +
scaffold_0005 microsynteny match_part 9933791 9935420 247.0 - . ID=blk-35.3.Em0005g1190a;Parent=blk-35;Target=g7185.t1 4576727 4578686 +
scaffold_0005 microsynteny match 11157688 11210831 3 + . ID=blk-36;Name=blk-36_to_scaffold_9;Target=scaffold_9 1438002 1445619
scaffold_0005 microsynteny match_part 11157688 11160491 103.0 - . ID=blk-36.1.Em0005g1330a;Parent=blk-36;Target=g7824.t2 1438002 1445619 -
scaffold_0005 microsynteny match_part 11174242 11181671 100.0 - . ID=blk-36.2.Em0005g1331a;Parent=blk-36;Target=g7824.t1 1438002 1445619 -
scaffold_0005 microsynteny match_part 11208030 11210831 105.0 - . ID=blk-36.3.Em0005g1333a;Parent=blk-36;Target=g7824.t1 1438002 1445619 -
scaffold_0005 microsynteny match 11262771 11297489 4 + . ID=blk-37;Name=blk-37_to_scaffold_21;Target=scaffold_21 54825 60042
scaffold_0005 microsynteny match_part 11262771 11267562 57.4 + . ID=blk-37.1.Em0005g1340a;Parent=blk-37;Target=g10083.t2 54825 60042 +
scaffold_0005 microsynteny match_part 11268571 11283231 84.0 + . ID=blk-37.2.Em0005g1341a;Parent=blk-37;Target=g10083.t1 54825 60042 +
scaffold_0005 microsynteny match_part 11285191 11289149 54.7 + . ID=blk-37.3.Em0005g1342a;Parent=blk-37;Target=g10083.t1 54825 60042 +
scaffold_0005 microsynteny match_part 11291201 11297489 63.5 + . ID=blk-37.4.Em0005g1343a;Parent=blk-37;Target=g10083.t1 54825 60042 +
scaffold_0005 microsynteny match 11370106 11407161 3 - . ID=blk-38;Name=blk-38_to_scaffold_3;Target=scaffold_3 5313689 5339498
scaffold_0005 microsynteny match_part 11370106 11370743 41.2 + . ID=blk-38.1.Em0005g1349a;Parent=blk-38;Target=g3404.t1 5339498 5347261 +
scaffold_0005 microsynteny match_part 11380896 11386543 330.0 + . ID=blk-38.2.Em0005g1351a;Parent=blk-38;Target=g3400.t1 5305048 5313689 +
scaffold_0005 microsynteny match_part 11398496 11407161 318.0 + . ID=blk-38.3.Em0005g1352a;Parent=blk-38;Target=g3400.t1 5305048 5313689 +
scaffold_0005 microsynteny match 11451767 11487742 4 - . ID=blk-39;Name=blk-39_to_scaffold_3;Target=scaffold_3 5313689 5339498
scaffold_0005 microsynteny match_part 11451767 11454226 255.0 - . ID=blk-39.1.Em0005g1359a;Parent=blk-39;Target=g3404.t1 5339498 5347261 +
scaffold_0005 microsynteny match_part 11455376 11465990 357.0 + . ID=blk-39.2.Em0005g1360a;Parent=blk-39;Target=g3400.t1 5305048 5313689 +
scaffold_0005 microsynteny match_part 11479396 11482358 206.0 + . ID=blk-39.3.Em0005g1361a;Parent=blk-39;Target=g3400.t1 5305048 5313689 +
scaffold_0005 microsynteny match_part 11486246 11487742 129.0 + . ID=blk-39.4.Em0005g1363a;Parent=blk-39;Target=g3400.t1 5305048 5313689 +
scaffold_0005 microsynteny match 11703339 11725596 3 + . ID=blk-40;Name=blk-40_to_scaffold_7;Target=scaffold_7 2115772 2126174
scaffold_0005 microsynteny match_part 11703339 11707746 77.0 - . ID=blk-40.1.Em0005g1386a;Parent=blk-40;Target=g6892.t1 2115772 2126132 -
scaffold_0005 microsynteny match_part 11714840 11719406 61.2 - . ID=blk-40.2.Em0005g1388a;Parent=blk-40;Target=g6892.t2 2115772 2126174 -
scaffold_0005 microsynteny match_part 11721959 11725596 58.2 - . ID=blk-40.3.Em0005g1389a;Parent=blk-40;Target=g6892.t2 2115772 2126174 -
scaffold_0005 microsynteny match 11814246 11834074 3 + . ID=blk-41;Name=blk-41_to_scaffold_7;Target=scaffold_7 2115772 2126174
scaffold_0005 microsynteny match_part 11814246 11817600 75.9 + . ID=blk-41.1.Em0005g1403a;Parent=blk-41;Target=g6892.t1 2115772 2126132 -
scaffold_0005 microsynteny match_part 11821146 11825299 77.8 + . ID=blk-41.2.Em0005g1405a;Parent=blk-41;Target=g6892.t2 2115772 2126174 -
scaffold_0005 microsynteny match_part 11829226 11834074 76.6 + . ID=blk-41.3.Em0005g1406a;Parent=blk-41;Target=g6892.t2 2115772 2126174 -
scaffold_0005 microsynteny match 12256444 12293818 3 + . ID=blk-42;Name=blk-42_to_scaffold_47;Target=scaffold_47 56590 79842
scaffold_0005 microsynteny match_part 12256444 12259568 250.0 + . ID=blk-42.1.Em0005g1456a;Parent=blk-42;Target=g11571.t2 56590 67242 +
scaffold_0005 microsynteny match_part 12262874 12274627 58.5 + . ID=blk-42.2.Em0005g1458a;Parent=blk-42;Target=g11572.t1 69123 79842 +
scaffold_0005 microsynteny match_part 12276694 12293818 55.1 + . ID=blk-42.3.Em0005g1459a;Parent=blk-42;Target=g11572.t1 69123 79842 +
scaffold_0005 microsynteny match 12414363 12474663 6 + . ID=blk-43;Name=blk-43_to_scaffold_4;Target=scaffold_4 4370398 4372199
scaffold_0005 microsynteny match_part 12414363 12415457 67.0 + . ID=blk-43.1.Em0005g1464a;Parent=blk-43;Target=g4468.t1 4370398 4372199 +
scaffold_0005 microsynteny match_part 12422257 12432453 60.1 - . ID=blk-43.2.Em0005g1466a;Parent=blk-43;Target=g4468.t2 4370398 4372199 +
scaffold_0005 microsynteny match_part 12437443 12438756 61.6 + . ID=blk-43.3.Em0005g1467a;Parent=blk-43;Target=g4468.t2 4370398 4372199 +
scaffold_0005 microsynteny match_part 12445363 12446547 65.9 + . ID=blk-43.4.Em0005g1468a;Parent=blk-43;Target=g4468.t2 4370398 4372199 +
scaffold_0005 microsynteny match_part 12458585 12459823 64.7 - . ID=blk-43.5.Em0005g1470a;Parent=blk-43;Target=g4468.t2 4370398 4372199 +
scaffold_0005 microsynteny match_part 12473573 12474663 77.4 + . ID=blk-43.6.Em0005g1471a;Parent=blk-43;Target=g4468.t2 4370398 4372199 +
scaffold_0005 microsynteny match 12916869 12936078 3 + . ID=blk-44;Name=blk-44_to_scaffold_7;Target=scaffold_7 5741683 5755339
scaffold_0005 microsynteny match_part 12916869 12926738 206.0 - . ID=blk-44.1.Em0005g1524a;Parent=blk-44;Target=g7314.t2 5741683 5751337 +
scaffold_0005 microsynteny match_part 12926838 12934249 491.0 + . ID=blk-44.2.Em0005g1525a;Parent=blk-44;Target=g7312.t1 5732245 5736492 +
scaffold_0005 microsynteny match_part 12934282 12936078 176.0 - . ID=blk-44.3.Em0005g1526a;Parent=blk-44;Target=g7315.t2 5753493 5755339 -
scaffold_0005 microsynteny match 13041028 13070332 4 + . ID=blk-45;Name=blk-45_to_scaffold_6;Target=scaffold_6 3147938 3152892
scaffold_0005 microsynteny match_part 13041028 13043932 109.0 + . ID=blk-45.1.Em0005g1549a;Parent=blk-45;Target=g6325.t1 3147938 3152892 -
scaffold_0005 microsynteny match_part 13048648 13053272 67.4 + . ID=blk-45.2.Em0005g1550a;Parent=blk-45;Target=g6325.t2 3147938 3152892 -
scaffold_0005 microsynteny match_part 13058648 13062917 70.1 + . ID=blk-45.3.Em0005g1552a;Parent=blk-45;Target=g6325.t2 3147938 3152892 -
scaffold_0005 microsynteny match_part 13066448 13070332 110.0 + . ID=blk-45.4.Em0005g1553a;Parent=blk-45;Target=g6325.t2 3147938 3152892 -
scaffold_0005 microsynteny match 13077518 13089251 3 + . ID=blk-46;Name=blk-46_to_scaffold_6;Target=scaffold_6 3147938 3152892
scaffold_0005 microsynteny match_part 13077518 13079792 66.2 + . ID=blk-46.1.Em0005g1556a;Parent=blk-46;Target=g6325.t1 3147938 3152892 -
scaffold_0005 microsynteny match_part 13080018 13082175 44.3 + . ID=blk-46.2.Em0005g1557a;Parent=blk-46;Target=g6324.t2 3143974 3147032 +
scaffold_0005 microsynteny match_part 13084158 13089251 94.7 + . ID=blk-46.3.Em0005g1558a;Parent=blk-46;Target=g6325.t2 3147938 3152892 -
scaffold_0005 microsynteny match 13270230 13344703 3 + . ID=blk-47;Name=blk-47_to_scaffold_35;Target=scaffold_35 342753 361482
scaffold_0005 microsynteny match_part 13270230 13292193 570.0 - . ID=blk-47.1.Em0005g1578a;Parent=blk-47;Target=g11205.t2 342753 361473 -
scaffold_0005 microsynteny match_part 13300354 13315723 68.9 - . ID=blk-47.2.Em0005g1580a;Parent=blk-47;Target=g11205.t1 342753 361482 -
scaffold_0005 microsynteny match_part 13323186 13344703 174.0 - . ID=blk-47.3.Em0005g1582a;Parent=blk-47;Target=g11205.t1 342753 361482 -
scaffold_0005 microsynteny match 13449633 13475173 5 - . ID=blk-48;Name=blk-48_to_scaffold_7;Target=scaffold_7 3502976 3538030
scaffold_0005 microsynteny match_part 13449633 13450842 148.0 + . ID=blk-48.1.Em0005g1595a;Parent=blk-48;Target=g7048.t2 3538030 3546483 +
scaffold_0005 microsynteny match_part 13452304 13462483 352.0 - . ID=blk-48.2.Em0005g1596a;Parent=blk-48;Target=g7047.t1 3516636 3519630 +
scaffold_0005 microsynteny match_part 13462593 13466371 50.4 + . ID=blk-48.3.Em0005g1597a;Parent=blk-48;Target=g7044.t1 3503962 3508222 -
scaffold_0005 microsynteny match_part 13466555 13470963 48.9 - . ID=blk-48.4.Em0005g1598a;Parent=blk-48;Target=g7043.t1 3500047 3502976 +
scaffold_0005 microsynteny match_part 13472073 13475173 54.3 - . ID=blk-48.5.Em0005g1599a;Parent=blk-48;Target=g7043.t1 3500047 3502976 +
scaffold_0005 microsynteny match 13698207 13706326 3 + . ID=blk-49;Name=blk-49_to_scaffold_7;Target=scaffold_7 5832454 5840225
scaffold_0005 microsynteny match_part 13698207 13699392 68.9 - . ID=blk-49.1.Em0005g1634a;Parent=blk-49;Target=g7327.t2 5832454 5836753 -
scaffold_0005 microsynteny match_part 13699473 13704122 367.0 - . ID=blk-49.2.Em0005g1635a;Parent=blk-49;Target=g7327.t1 5832454 5836753 -
scaffold_0005 microsynteny match_part 13704222 13706326 169.0 + . ID=blk-49.3.Em0005g1636a;Parent=blk-49;Target=g7328.t1 5838214 5840225 +
scaffold_0006 microsynteny match 4407937 4460178 5 + . ID=blk-50;Name=blk-50_to_scaffold_2;Target=scaffold_2 4631104 4632826
scaffold_0006 microsynteny match_part 4407937 4411284 71.2 - . ID=blk-50.1.Em0006g469a;Parent=blk-50;Target=g2196.t2 4631104 4632826 +
scaffold_0006 microsynteny match_part 4428624 4431418 82.4 + . ID=blk-50.2.Em0006g471a;Parent=blk-50;Target=g2196.t1 4631158 4632826 +
scaffold_0006 microsynteny match_part 4440494 4443477 94.4 + . ID=blk-50.3.Em0006g472a;Parent=blk-50;Target=g2196.t1 4631158 4632826 +
scaffold_0006 microsynteny match_part 4453014 4453978 49.3 + . ID=blk-50.4.Em0006g474a;Parent=blk-50;Target=g2196.t1 4631158 4632826 +
scaffold_0006 microsynteny match_part 4459064 4460178 54.7 + . ID=blk-50.5.Em0006g475a;Parent=blk-50;Target=g2196.t1 4631158 4632826 +
scaffold_0006 microsynteny match 4635738 4658944 3 + . ID=blk-51;Name=blk-51_to_scaffold_1;Target=scaffold_1 6969513 6975622
scaffold_0006 microsynteny match_part 4635738 4641494 134.0 - . ID=blk-51.1.Em0006g498a;Parent=blk-51;Target=g801.t1 6969513 6975622 -
scaffold_0006 microsynteny match_part 4648212 4650814 75.9 - . ID=blk-51.2.Em0006g500a;Parent=blk-51;Target=g801.t2 6969513 6975622 -
scaffold_0006 microsynteny match_part 4654659 4658944 139.0 - . ID=blk-51.3.Em0006g501a;Parent=blk-51;Target=g801.t2 6969513 6975622 -
scaffold_0006 microsynteny match 4829169 4858904 3 + . ID=blk-52;Name=blk-52_to_scaffold_4;Target=scaffold_4 8025569 8031783
scaffold_0006 microsynteny match_part 4829169 4832535 93.6 + . ID=blk-52.1.Em0006g526a;Parent=blk-52;Target=g4904.t3 8025569 8031783 +
scaffold_0006 microsynteny match_part 4834499 4839559 152.0 + . ID=blk-52.2.Em0006g527a;Parent=blk-52;Target=g4904.t2 8015755 8031783 +
scaffold_0006 microsynteny match_part 4854669 4858904 152.0 + . ID=blk-52.3.Em0006g529a;Parent=blk-52;Target=g4904.t2 8015755 8031783 +
scaffold_0006 microsynteny match 5018746 5069539 3 + . ID=blk-53;Name=blk-53_to_scaffold_3;Target=scaffold_3 2843516 2866301
scaffold_0006 microsynteny match_part 5018746 5037029 60.8 - . ID=blk-53.1.Em0006g545a;Parent=blk-53;Target=g3083.t2 2843516 2866301 -
scaffold_0006 microsynteny match_part 5048529 5055869 51.6 + . ID=blk-53.2.Em0006g547a;Parent=blk-53;Target=g3083.t1 2843516 2866301 -
scaffold_0006 microsynteny match_part 5063021 5069539 56.2 - . ID=blk-53.3.Em0006g549a;Parent=blk-53;Target=g3083.t1 2843516 2866301 -
scaffold_0006 microsynteny match 5882637 5918357 3 + . ID=blk-54;Name=blk-54_to_scaffold_31;Target=scaffold_31 329408 338536
scaffold_0006 microsynteny match_part 5882637 5899104 112.0 + . ID=blk-54.1.Em0006g629a;Parent=blk-54;Target=g10999.t1 329408 338536 +
scaffold_0006 microsynteny match_part 5899524 5904667 81.3 - . ID=blk-54.2.Em0006g630a;Parent=blk-54;Target=g10999.t2 329408 338536 +
scaffold_0006 microsynteny match_part 5906287 5918357 360.0 + . ID=blk-54.3.Em0006g631a;Parent=blk-54;Target=g10999.t2 329408 338536 +
scaffold_0006 microsynteny match 6474667 6496397 5 + . ID=blk-55;Name=blk-55_to_scaffold_1;Target=scaffold_1 9060263 9067333
scaffold_0006 microsynteny match_part 6474667 6478537 99.8 - . ID=blk-55.1.Em0006g690a;Parent=blk-55;Target=g1070.t1 9060263 9067333 +
scaffold_0006 microsynteny match_part 6478588 6488347 310.0 - . ID=blk-55.2.Em0006g691a;Parent=blk-55;Target=g1070.t2 9060263 9067333 +
scaffold_0006 microsynteny match_part 6488398 6490777 179.0 - . ID=blk-55.3.Em0006g692a;Parent=blk-55;Target=g1070.t2 9060263 9067333 +
scaffold_0006 microsynteny match_part 6490828 6495687 74.7 - . ID=blk-55.4.Em0006g693a;Parent=blk-55;Target=g1070.t2 9060263 9067333 +
scaffold_0006 microsynteny match_part 6495738 6496397 53.9 - . ID=blk-55.5.Em0006g694a;Parent=blk-55;Target=g1070.t2 9060263 9067333 +
scaffold_0006 microsynteny match 7107612 7181445 3 + . ID=blk-56;Name=blk-56_to_scaffold_2;Target=scaffold_2 2440708 2445997
scaffold_0006 microsynteny match_part 7107612 7114682 138.0 + . ID=blk-56.1.Em0006g746a;Parent=blk-56;Target=g1889.t1 2440708 2445997 -
scaffold_0006 microsynteny match_part 7154257 7156072 156.0 - . ID=blk-56.2.Em0006g748a;Parent=blk-56;Target=g1889.t2 2440708 2445997 -
scaffold_0006 microsynteny match_part 7178252 7181445 115.0 + . ID=blk-56.3.Em0006g750a;Parent=blk-56;Target=g1889.t2 2440708 2445997 -
scaffold_0006 microsynteny match 8260145 8295905 4 - . ID=blk-57;Name=blk-57_to_scaffold_14;Target=scaffold_14 1097362 1101337
scaffold_0006 microsynteny match_part 8260145 8268460 357.0 + . ID=blk-57.1.Em0006g878a;Parent=blk-57;Target=g9193.t1 1101337 1107792 -
scaffold_0006 microsynteny match_part 8270234 8272385 70.5 - . ID=blk-57.2.Em0006g880a;Parent=blk-57;Target=g9192.t2 1088934 1097362 -
scaffold_0006 microsynteny match_part 8272616 8278525 238.0 - . ID=blk-57.3.Em0006g881a;Parent=blk-57;Target=g9194.t2 1111194 1117463 -
scaffold_0006 microsynteny match_part 8286063 8295905 158.0 - . ID=blk-57.4.Em0006g883a;Parent=blk-57;Target=g9192.t2 1088934 1097362 -
scaffold_0006 microsynteny match 9037761 9091900 3 - . ID=blk-58;Name=blk-58_to_scaffold_31;Target=scaffold_31 128770 143416
scaffold_0006 microsynteny match_part 9037761 9061900 416.0 - . ID=blk-58.1.Em0006g969a;Parent=blk-58;Target=g10981.t2 143416 152504 +
scaffold_0006 microsynteny match_part 9067796 9071120 164.0 - . ID=blk-58.2.Em0006g970a;Parent=blk-58;Target=g10981.t1 143416 152504 +
scaffold_0006 microsynteny match_part 9078619 9091900 71.6 - . ID=blk-58.3.Em0006g972a;Parent=blk-58;Target=g10980.t1 114733 128770 -
scaffold_0006 microsynteny match 12350328 12396650 3 + . ID=blk-59;Name=blk-59_to_scaffold_3;Target=scaffold_3 7604918 7609057
scaffold_0006 microsynteny match_part 12350328 12353496 298.0 + . ID=blk-59.1.Em0006g1382a;Parent=blk-59;Target=g3645.t1 7604918 7609057 -
scaffold_0006 microsynteny match_part 12356968 12360508 278.0 + . ID=blk-59.2.Em0006g1383a;Parent=blk-59;Target=g3645.t2 7604918 7609057 -
scaffold_0006 microsynteny match_part 12392528 12396650 288.0 + . ID=blk-59.3.Em0006g1385a;Parent=blk-59;Target=g3645.t2 7604918 7609057 -
scaffold_0007 microsynteny match 149841 161069 3 - . ID=blk-60;Name=blk-60_to_scaffold_18;Target=scaffold_18 431350 432468
scaffold_0007 microsynteny match_part 149841 152405 185.0 - . ID=blk-60.1.Em0007g19a;Parent=blk-60;Target=g9865.t1 432468 436425 -
scaffold_0007 microsynteny match_part 154196 157855 123.0 - . ID=blk-60.2.Em0007g21a;Parent=blk-60;Target=g9864.t1 429299 431350 +
scaffold_0007 microsynteny match_part 159335 161069 137.0 + . ID=blk-60.3.Em0007g22a;Parent=blk-60;Target=g9864.t1 429299 431350 +
scaffold_0007 microsynteny match 2667411 2684537 4 + . ID=blk-61;Name=blk-61_to_scaffold_11;Target=scaffold_11 1127013 1131429
scaffold_0007 microsynteny match_part 2667411 2670721 60.8 - . ID=blk-61.1.Em0007g345a;Parent=blk-61;Target=g8443.t2 1127013 1131429 -
scaffold_0007 microsynteny match_part 2675031 2676510 47.8 + . ID=blk-61.2.Em0007g346a;Parent=blk-61;Target=g8443.t1 1127013 1131429 -
scaffold_0007 microsynteny match_part 2677171 2678462 50.4 + . ID=blk-61.3.Em0007g347a;Parent=blk-61;Target=g8443.t1 1127013 1131429 -
scaffold_0007 microsynteny match_part 2683471 2684537 46.6 + . ID=blk-61.4.Em0007g349a;Parent=blk-61;Target=g8443.t1 1127013 1131429 -
scaffold_0007 microsynteny match 2888390 2903941 3 + . ID=blk-62;Name=blk-62_to_scaffold_11;Target=scaffold_11 1127013 1131429
scaffold_0007 microsynteny match_part 2888390 2889421 76.6 - . ID=blk-62.1.Em0007g382a;Parent=blk-62;Target=g8443.t2 1127013 1131429 -
scaffold_0007 microsynteny match_part 2894461 2895460 45.8 + . ID=blk-62.2.Em0007g383a;Parent=blk-62;Target=g8443.t1 1127013 1131429 -
scaffold_0007 microsynteny match_part 2901502 2903941 45.4 - . ID=blk-62.3.Em0007g385a;Parent=blk-62;Target=g8443.t1 1127013 1131429 -
scaffold_0007 microsynteny match 2991173 3004036 3 + . ID=blk-63;Name=blk-63_to_scaffold_11;Target=scaffold_11 1127013 1131429
scaffold_0007 microsynteny match_part 2991173 2992251 54.3 - . ID=blk-63.1.Em0007g401a;Parent=blk-63;Target=g8443.t2 1127013 1131429 -
scaffold_0007 microsynteny match_part 2994368 2995541 59.7 - . ID=blk-63.2.Em0007g402a;Parent=blk-63;Target=g8443.t1 1127013 1131429 -
scaffold_0007 microsynteny match_part 3002821 3004036 43.9 + . ID=blk-63.3.Em0007g404a;Parent=blk-63;Target=g8443.t1 1127013 1131429 -
scaffold_0007 microsynteny match 3019086 3055758 3 + . ID=blk-64;Name=blk-64_to_scaffold_11;Target=scaffold_11 1127013 1131429
scaffold_0007 microsynteny match_part 3019086 3020201 69.7 - . ID=blk-64.1.Em0007g407a;Parent=blk-64;Target=g8443.t2 1127013 1131429 -
scaffold_0007 microsynteny match_part 3024391 3025208 47.4 + . ID=blk-64.2.Em0007g408a;Parent=blk-64;Target=g8443.t1 1127013 1131429 -
scaffold_0007 microsynteny match_part 3055332 3055758 39.7 + . ID=blk-64.3.Em0007g410a;Parent=blk-64;Target=g8443.t1 1127013 1131429 -
scaffold_0007 microsynteny match 3125182 3143152 3 + . ID=blk-65;Name=blk-65_to_scaffold_11;Target=scaffold_11 1127013 1131429
scaffold_0007 microsynteny match_part 3125182 3127840 43.1 + . ID=blk-65.1.Em0007g421a;Parent=blk-65;Target=g8443.t2 1127013 1131429 -
scaffold_0007 microsynteny match_part 3130452 3136625 45.1 + . ID=blk-65.2.Em0007g422a;Parent=blk-65;Target=g8443.t1 1127013 1131429 -
scaffold_0007 microsynteny match_part 3138133 3143152 56.6 - . ID=blk-65.3.Em0007g423a;Parent=blk-65;Target=g8443.t1 1127013 1131429 -
scaffold_0007 microsynteny match 3180742 3212752 3 + . ID=blk-66;Name=blk-66_to_scaffold_11;Target=scaffold_11 1127013 1131429
scaffold_0007 microsynteny match_part 3180742 3187216 52.0 + . ID=blk-66.1.Em0007g428a;Parent=blk-66;Target=g8443.t2 1127013 1131429 -
scaffold_0007 microsynteny match_part 3203162 3204612 55.1 - . ID=blk-66.2.Em0007g430a;Parent=blk-66;Target=g8443.t1 1127013 1131429 -
scaffold_0007 microsynteny match_part 3207676 3212752 47.8 - . ID=blk-66.3.Em0007g431a;Parent=blk-66;Target=g8443.t1 1127013 1131429 -
scaffold_0007 microsynteny match 3586295 3626802 4 + . ID=blk-67;Name=blk-67_to_scaffold_11;Target=scaffold_11 1127013 1131429
scaffold_0007 microsynteny match_part 3586295 3587402 64.7 - . ID=blk-67.1.Em0007g477a;Parent=blk-67;Target=g8443.t2 1127013 1131429 -
scaffold_0007 microsynteny match_part 3602052 3607945 50.8 + . ID=blk-67.2.Em0007g479a;Parent=blk-67;Target=g8443.t1 1127013 1131429 -
scaffold_0007 microsynteny match_part 3617052 3620672 48.9 - . ID=blk-67.3.Em0007g481a;Parent=blk-67;Target=g8443.t1 1127013 1131429 -
scaffold_0007 microsynteny match_part 3625514 3626802 53.9 - . ID=blk-67.4.Em0007g482a;Parent=blk-67;Target=g8443.t1 1127013 1131429 -
scaffold_0007 microsynteny match 3705128 3767940 6 + . ID=blk-68;Name=blk-68_to_scaffold_11;Target=scaffold_11 1127013 1131429
scaffold_0007 microsynteny match_part 3705128 3707492 76.6 - . ID=blk-68.1.Em0007g495a;Parent=blk-68;Target=g8443.t2 1127013 1131429 -
scaffold_0007 microsynteny match_part 3709525 3719422 59.3 - . ID=blk-68.2.Em0007g496a;Parent=blk-68;Target=g8443.t1 1127013 1131429 -
scaffold_0007 microsynteny match_part 3720128 3721222 57.8 - . ID=blk-68.3.Em0007g497a;Parent=blk-68;Target=g8443.t1 1127013 1131429 -
scaffold_0007 microsynteny match_part 3734314 3735562 52.4 - . ID=blk-68.4.Em0007g499a;Parent=blk-68;Target=g8443.t1 1127013 1131429 -
scaffold_0007 microsynteny match_part 3739052 3740375 58.9 + . ID=blk-68.5.Em0007g500a;Parent=blk-68;Target=g8443.t1 1127013 1131429 -
scaffold_0007 microsynteny match_part 3766884 3767940 57.4 + . ID=blk-68.6.Em0007g502a;Parent=blk-68;Target=g8443.t1 1127013 1131429 -
scaffold_0007 microsynteny match 4021802 4043552 3 + . ID=blk-69;Name=blk-69_to_scaffold_14;Target=scaffold_14 1161698 1187827
scaffold_0007 microsynteny match_part 4021802 4023834 71.6 - . ID=blk-69.1.Em0007g543a;Parent=blk-69;Target=g9202.t1 1161698 1171678 -
scaffold_0007 microsynteny match_part 4033475 4035624 71.2 - . ID=blk-69.2.Em0007g545a;Parent=blk-69;Target=g9202.t2 1161698 1171678 -
scaffold_0007 microsynteny match_part 4041564 4043552 73.9 + . ID=blk-69.3.Em0007g546a;Parent=blk-69;Target=g9203.t1 1176625 1187827 +
scaffold_0007 microsynteny match 4072374 4117311 5 + . ID=blk-70;Name=blk-70_to_scaffold_14;Target=scaffold_14 1176625 1187827
scaffold_0007 microsynteny match_part 4072374 4075284 70.5 - . ID=blk-70.1.Em0007g553a;Parent=blk-70;Target=g9203.t1 1176625 1187827 +
scaffold_0007 microsynteny match_part 4080285 4080964 38.5 - . ID=blk-70.2.Em0007g554a;Parent=blk-70;Target=g9203.t2 1176628 1187827 +
scaffold_0007 microsynteny match_part 4091744 4093674 66.6 + . ID=blk-70.3.Em0007g556a;Parent=blk-70;Target=g9203.t2 1176628 1187827 +
scaffold_0007 microsynteny match_part 4105904 4107830 62.4 + . ID=blk-70.4.Em0007g559a;Parent=blk-70;Target=g9203.t2 1176628 1187827 +
scaffold_0007 microsynteny match_part 4115304 4117311 62.8 + . ID=blk-70.5.Em0007g561a;Parent=blk-70;Target=g9203.t2 1176628 1187827 +
scaffold_0007 microsynteny match 6487251 6525474 3 + . ID=blk-71;Name=blk-71_to_scaffold_12;Target=scaffold_12 702320 717633
scaffold_0007 microsynteny match_part 6487251 6504144 860.0 - . ID=blk-71.1.Em0007g823a;Parent=blk-71;Target=g8710.t2 702320 717633 -
scaffold_0007 microsynteny match_part 6510858 6516474 266.0 - . ID=blk-71.2.Em0007g825a;Parent=blk-71;Target=g8710.t1 702320 717633 -
scaffold_0007 microsynteny match_part 6519437 6525474 228.0 - . ID=blk-71.3.Em0007g827a;Parent=blk-71;Target=g8710.t1 702320 717633 -
scaffold_0007 microsynteny match 6787404 6849070 3 + . ID=blk-72;Name=blk-72_to_scaffold_2;Target=scaffold_2 3179873 3206236
scaffold_0007 microsynteny match_part 6787404 6790200 158.0 + . ID=blk-72.1.Em0007g861a;Parent=blk-72;Target=g1999.t2 3179873 3183943 +
scaffold_0007 microsynteny match_part 6807634 6821393 78.6 + . ID=blk-72.2.Em0007g863a;Parent=blk-72;Target=g2000.t2 3189569 3206236 +
scaffold_0007 microsynteny match_part 6827424 6849070 71.2 + . ID=blk-72.3.Em0007g864a;Parent=blk-72;Target=g2000.t2 3189569 3206236 +
scaffold_0007 microsynteny match 7347000 7390670 3 + . ID=blk-73;Name=blk-73_to_scaffold_500;Target=scaffold_500 591 6862
scaffold_0007 microsynteny match_part 7347000 7353642 179.0 + . ID=blk-73.1.Em0007g928a;Parent=blk-73;Target=g11991.t2 591 6862 +
scaffold_0007 microsynteny match_part 7370272 7375140 182.0 - . ID=blk-73.2.Em0007g930a;Parent=blk-73;Target=g11991.t1 591 6862 +
scaffold_0007 microsynteny match_part 7383828 7390670 182.0 - . ID=blk-73.3.Em0007g932a;Parent=blk-73;Target=g11991.t1 591 6862 +
scaffold_0007 microsynteny match 10025520 10060319 4 + . ID=blk-74;Name=blk-74_to_scaffold_293;Target=scaffold_293 5245 7294
scaffold_0007 microsynteny match_part 10025520 10027479 68.9 - . ID=blk-74.1.Em0007g1264a;Parent=blk-74;Target=g11920.t2 5245 7294 -
scaffold_0007 microsynteny match_part 10035539 10036957 92.8 + . ID=blk-74.2.Em0007g1266a;Parent=blk-74;Target=g11920.t1 5334 7294 -
scaffold_0007 microsynteny match_part 10049018 10053229 146.0 - . ID=blk-74.3.Em0007g1268a;Parent=blk-74;Target=g11920.t1 5334 7294 -
scaffold_0007 microsynteny match_part 10056609 10060319 263.0 + . ID=blk-74.4.Em0007g1270a;Parent=blk-74;Target=g11920.t1 5334 7294 -
scaffold_0007 microsynteny match 11849407 11886263 3 + . ID=blk-75;Name=blk-75_to_scaffold_2;Target=scaffold_2 590579 618023
scaffold_0007 microsynteny match_part 11849407 11856683 64.7 - . ID=blk-75.1.Em0007g1499a;Parent=blk-75;Target=g1666.t1 590579 601709 -
scaffold_0007 microsynteny match_part 11861151 11869243 70.9 - . ID=blk-75.2.Em0007g1500a;Parent=blk-75;Target=g1667.t1 607177 618023 -
scaffold_0007 microsynteny match_part 11875894 11886263 107.0 - . ID=blk-75.3.Em0007g1502a;Parent=blk-75;Target=g1667.t1 607177 618023 -
scaffold_0007 microsynteny match 12279803 12307268 3 + . ID=blk-76;Name=blk-76_to_scaffold_18;Target=scaffold_18 1063992 1066919
scaffold_0007 microsynteny match_part 12279803 12283994 146.0 + . ID=blk-76.1.Em0007g1546a;Parent=blk-76;Target=g9927.t2 1063992 1066919 +
scaffold_0007 microsynteny match_part 12295876 12297143 94.0 - . ID=blk-76.2.Em0007g1548a;Parent=blk-76;Target=g9927.t1 1063992 1066919 +
scaffold_0007 microsynteny match_part 12305293 12307268 70.9 + . ID=blk-76.3.Em0007g1550a;Parent=blk-76;Target=g9927.t1 1063992 1066919 +
scaffold_0001 microsynteny match 510441 527359 3 + . ID=blk-77;Name=blk-77_to_scaffold_4;Target=scaffold_4 2495193 2518687
scaffold_0001 microsynteny match_part 510441 512486 56.6 - . ID=blk-77.1.Em0001g65a;Parent=blk-77;Target=g4201.t2 2495193 2498715 +
scaffold_0001 microsynteny match_part 513462 516286 203.0 - . ID=blk-77.2.Em0001g66a;Parent=blk-77;Target=g4201.t1 2495193 2498715 +
scaffold_0001 microsynteny match_part 516446 527359 411.0 + . ID=blk-77.3.Em0001g67a;Parent=blk-77;Target=g4204.t1 2515170 2518687 -
scaffold_0001 microsynteny match 534616 561709 4 + . ID=blk-78;Name=blk-78_to_scaffold_12;Target=scaffold_12 1639935 1651767
scaffold_0001 microsynteny match_part 534616 538935 174.0 + . ID=blk-78.1.Em0001g69a;Parent=blk-78;Target=g8848.t2 1639935 1651767 +
scaffold_0001 microsynteny match_part 540086 541743 186.0 + . ID=blk-78.2.Em0001g70a;Parent=blk-78;Target=g8848.t1 1639935 1651767 +
scaffold_0001 microsynteny match_part 546206 547820 193.0 + . ID=blk-78.3.Em0001g71a;Parent=blk-78;Target=g8848.t1 1639935 1651767 +
scaffold_0001 microsynteny match_part 559276 561709 196.0 + . ID=blk-78.4.Em0001g73a;Parent=blk-78;Target=g8848.t1 1639935 1651767 +
scaffold_0001 microsynteny match 693398 699206 3 + . ID=blk-79;Name=blk-79_to_scaffold_5;Target=scaffold_5 643671 645946
scaffold_0001 microsynteny match_part 693398 694886 97.4 - . ID=blk-79.1.Em0001g89a;Parent=blk-79;Target=g5006.t2 643671 645946 +
scaffold_0001 microsynteny match_part 696136 697499 94.0 + . ID=blk-79.2.Em0001g90a;Parent=blk-79;Target=g5006.t1 644227 645946 +
scaffold_0001 microsynteny match_part 697589 699206 64.3 - . ID=blk-79.3.Em0001g91a;Parent=blk-79;Target=g5006.t1 644227 645946 +
scaffold_0001 microsynteny match 3809664 3827563 3 + . ID=blk-80;Name=blk-80_to_scaffold_5;Target=scaffold_5 2291951 2293120
scaffold_0001 microsynteny match_part 3809664 3810373 50.1 - . ID=blk-80.1.Em0001g474a;Parent=blk-80;Target=g5205.t3 2291951 2293120 +
scaffold_0001 microsynteny match_part 3821161 3822083 43.5 - . ID=blk-80.2.Em0001g475a;Parent=blk-80;Target=g5205.t2 2285170 2293120 +
scaffold_0001 microsynteny match_part 3825383 3827563 53.9 - . ID=blk-80.3.Em0001g476a;Parent=blk-80;Target=g5205.t2 2285170 2293120 +
scaffold_0001 microsynteny match 5392064 5432698 5 + . ID=blk-81;Name=blk-81_to_scaffold_1;Target=scaffold_1 9986333 9994987
scaffold_0001 microsynteny match_part 5392064 5399031 202.0 - . ID=blk-81.1.Em0001g646a;Parent=blk-81;Target=g1197.t1 9986333 9994987 -
scaffold_0001 microsynteny match_part 5402525 5406341 166.0 - . ID=blk-81.2.Em0001g648a;Parent=blk-81;Target=g1197.t2 9986333 9994987 -
scaffold_0001 microsynteny match_part 5411253 5416371 73.6 - . ID=blk-81.3.Em0001g650a;Parent=blk-81;Target=g1197.t2 9986333 9994987 -
scaffold_0001 microsynteny match_part 5417611 5425098 140.0 + . ID=blk-81.4.Em0001g651a;Parent=blk-81;Target=g1197.t2 9986333 9994987 -
scaffold_0001 microsynteny match_part 5429531 5432698 72.4 + . ID=blk-81.5.Em0001g653a;Parent=blk-81;Target=g1197.t2 9986333 9994987 -
scaffold_0001 microsynteny match 7664474 7675525 3 + . ID=blk-82;Name=blk-82_to_scaffold_287;Target=scaffold_287 1427 7089
scaffold_0001 microsynteny match_part 7664474 7670822 156.0 + . ID=blk-82.1.Em0001g886a;Parent=blk-82;Target=g11911.t1 1427 5106 -
scaffold_0001 microsynteny match_part 7670861 7673754 179.0 - . ID=blk-82.2.Em0001g887a;Parent=blk-82;Target=g11912.t1 5166 7089 -
scaffold_0001 microsynteny match_part 7673904 7675525 190.0 + . ID=blk-82.3.Em0001g888a;Parent=blk-82;Target=g11912.t1 5166 7089 -
scaffold_0001 microsynteny match 8294295 8346525 3 - . ID=blk-83;Name=blk-83_to_scaffold_287;Target=scaffold_287 5106 5166
scaffold_0001 microsynteny match_part 8294295 8300930 95.5 + . ID=blk-83.1.Em0001g955a;Parent=blk-83;Target=g11912.t1 5166 7089 -
scaffold_0001 microsynteny match_part 8307711 8314435 75.5 - . ID=blk-83.2.Em0001g956a;Parent=blk-83;Target=g11911.t1 1427 5106 -
scaffold_0001 microsynteny match_part 8341349 8346525 47.4 - . ID=blk-83.3.Em0001g958a;Parent=blk-83;Target=g11911.t1 1427 5106 -
scaffold_0001 microsynteny match 11714710 11754941 4 - . ID=blk-84;Name=blk-84_to_scaffold_287;Target=scaffold_287 5106 5166
scaffold_0001 microsynteny match_part 11714710 11720558 214.0 + . ID=blk-84.1.Em0001g1281a;Parent=blk-84;Target=g11912.t1 5166 7089 -
scaffold_0001 microsynteny match_part 11727470 11730731 49.7 + . ID=blk-84.2.Em0001g1282a;Parent=blk-84;Target=g11911.t1 1427 5106 -
scaffold_0001 microsynteny match_part 11732860 11744722 60.5 + . ID=blk-84.3.Em0001g1285a;Parent=blk-84;Target=g11911.t1 1427 5106 -
scaffold_0001 microsynteny match_part 11750410 11754941 93.2 + . ID=blk-84.4.Em0001g1286a;Parent=blk-84;Target=g11911.t1 1427 5106 -
scaffold_0001 microsynteny match 12178845 12232613 7 + . ID=blk-85;Name=blk-85_to_scaffold_14;Target=scaffold_14 1176625 1187827
scaffold_0001 microsynteny match_part 12178845 12181473 48.9 - . ID=blk-85.1.Em0001g1321a;Parent=blk-85;Target=g9203.t1 1176625 1187827 +
scaffold_0001 microsynteny match_part 12185653 12187527 73.2 + . ID=blk-85.2.Em0001g1323a;Parent=blk-85;Target=g9203.t2 1176628 1187827 +
scaffold_0001 microsynteny match_part 12193013 12195233 48.9 + . ID=blk-85.3.Em0001g1325a;Parent=blk-85;Target=g9203.t2 1176628 1187827 +
scaffold_0001 microsynteny match_part 12203526 12205713 46.6 - . ID=blk-85.4.Em0001g1327a;Parent=blk-85;Target=g9203.t2 1176628 1187827 +
scaffold_0001 microsynteny match_part 12212756 12214943 52.4 - . ID=blk-85.5.Em0001g1328a;Parent=blk-85;Target=g9202.t1 1161698 1171678 -
scaffold_0001 microsynteny match_part 12221607 12223733 45.4 - . ID=blk-85.6.Em0001g1329a;Parent=blk-85;Target=g9202.t2 1161698 1171678 -
scaffold_0001 microsynteny match_part 12230443 12232613 45.8 - . ID=blk-85.7.Em0001g1330a;Parent=blk-85;Target=g9203.t2 1176628 1187827 +
scaffold_0001 microsynteny match 12331817 12349367 4 + . ID=blk-86;Name=blk-86_to_scaffold_14;Target=scaffold_14 1176625 1187827
scaffold_0001 microsynteny match_part 12331817 12333593 54.3 - . ID=blk-86.1.Em0001g1339a;Parent=blk-86;Target=g9203.t1 1176625 1187827 +
scaffold_0001 microsynteny match_part 12335103 12336943 51.6 + . ID=blk-86.2.Em0001g1340a;Parent=blk-86;Target=g9203.t2 1176628 1187827 +
scaffold_0001 microsynteny match_part 12344059 12345883 77.0 - . ID=blk-86.3.Em0001g1342a;Parent=blk-86;Target=g9202.t2 1161698 1171678 -
scaffold_0001 microsynteny match_part 12347583 12349367 73.9 + . ID=blk-86.4.Em0001g1343a;Parent=blk-86;Target=g9203.t2 1176628 1187827 +
scaffold_0001 microsynteny match 13297752 13311396 3 + . ID=blk-87;Name=blk-87_to_scaffold_4;Target=scaffold_4 6236604 6250526
scaffold_0001 microsynteny match_part 13297752 13302862 44.3 + . ID=blk-87.1.Em0001g1438a;Parent=blk-87;Target=g4712.t1 6236604 6238325 +
scaffold_0001 microsynteny match_part 13303212 13307858 56.6 + . ID=blk-87.2.Em0001g1439a;Parent=blk-87;Target=g4711.t1 6233406 6235393 +
scaffold_0001 microsynteny match_part 13308032 13311396 60.1 + . ID=blk-87.3.Em0001g1440a;Parent=blk-87;Target=g4715.t1 6247086 6250526 +
scaffold_0001 microsynteny match 14280725 14323016 3 - . ID=blk-88;Name=blk-88_to_scaffold_287;Target=scaffold_287 5106 5166
scaffold_0001 microsynteny match_part 14280725 14284955 98.2 + . ID=blk-88.1.Em0001g1522a;Parent=blk-88;Target=g11912.t1 5166 7089 -
scaffold_0001 microsynteny match_part 14285346 14295425 74.3 - . ID=blk-88.2.Em0001g1523a;Parent=blk-88;Target=g11911.t1 1427 5106 -
scaffold_0001 microsynteny match_part 14318705 14323016 111.0 + . ID=blk-88.3.Em0001g1524a;Parent=blk-88;Target=g11911.t1 1427 5106 -
scaffold_0001 microsynteny match 14782190 14787076 3 + . ID=blk-89;Name=blk-89_to_scaffold_4;Target=scaffold_4 2792524 2794646
scaffold_0001 microsynteny match_part 14782190 14783326 158.0 + . ID=blk-89.1.Em0001g1568a;Parent=blk-89;Target=g4241.t2 2792524 2794604 -
scaffold_0001 microsynteny match_part 14785120 14786175 70.5 + . ID=blk-89.2.Em0001g1570a;Parent=blk-89;Target=g4241.t1 2792524 2794646 -
scaffold_0001 microsynteny match_part 14786260 14787076 156.0 + . ID=blk-89.3.Em0001g1571a;Parent=blk-89;Target=g4241.t1 2792524 2794646 -
scaffold_0001 microsynteny match 16242704 16304334 3 - . ID=blk-90;Name=blk-90_to_scaffold_30;Target=scaffold_30 129318 129364
scaffold_0001 microsynteny match_part 16242704 16250324 47.8 - . ID=blk-90.1.Em0001g1717a;Parent=blk-90;Target=g10923.t1 129364 131195 -
scaffold_0001 microsynteny match_part 16290980 16293654 73.2 - . ID=blk-90.2.Em0001g1720a;Parent=blk-90;Target=g10922.t1 124379 129318 -
scaffold_0001 microsynteny match_part 16299407 16304334 82.0 - . ID=blk-90.3.Em0001g1722a;Parent=blk-90;Target=g10922.t1 124379 129318 -
scaffold_0001 microsynteny match 18675843 18723809 3 + . ID=blk-91;Name=blk-91_to_scaffold_1;Target=scaffold_1 7007149 7013272
scaffold_0001 microsynteny match_part 18675843 18684156 125.0 - . ID=blk-91.1.Em0001g2015a;Parent=blk-91;Target=g805.t1 7007149 7013272 +
scaffold_0001 microsynteny match_part 18696830 18697906 100.0 - . ID=blk-91.2.Em0001g2018a;Parent=blk-91;Target=g805.t2 7007149 7013272 +
scaffold_0001 microsynteny match_part 18711426 18723809 119.0 + . ID=blk-91.3.Em0001g2020a;Parent=blk-91;Target=g805.t2 7007149 7013272 +
scaffold_0001 microsynteny match 19858891 19873511 3 + . ID=blk-92;Name=blk-92_to_scaffold_4;Target=scaffold_4 2334333 2342456
scaffold_0001 microsynteny match_part 19858891 19865351 100.0 - . ID=blk-92.1.Em0001g2143a;Parent=blk-92;Target=g4181.t2 2334333 2342456 -
scaffold_0001 microsynteny match_part 19865402 19871161 70.5 - . ID=blk-92.2.Em0001g2144a;Parent=blk-92;Target=g4181.t1 2334333 2342456 -
scaffold_0001 microsynteny match_part 19871567 19873511 123.0 - . ID=blk-92.3.Em0001g2145a;Parent=blk-92;Target=g4181.t1 2334333 2342456 -
scaffold_0001 microsynteny match 22333828 22382340 8 + . ID=blk-93;Name=blk-93_to_scaffold_4;Target=scaffold_4 6669943 6672658
scaffold_0001 microsynteny match_part 22333828 22335010 228.0 - . ID=blk-93.1.Em0001g2445a;Parent=blk-93;Target=g4759.t1 6669943 6672658 -
scaffold_0001 microsynteny match_part 22335690 22336504 220.0 + . ID=blk-93.2.Em0001g2446a;Parent=blk-93;Target=g4759.t2 6669395 6672658 -
scaffold_0001 microsynteny match_part 22343171 22344310 222.0 - . ID=blk-93.3.Em0001g2448a;Parent=blk-93;Target=g4759.t2 6669395 6672658 -
scaffold_0001 microsynteny match_part 22348063 22349200 222.0 - . ID=blk-93.4.Em0001g2450a;Parent=blk-93;Target=g4759.t2 6669395 6672658 -
scaffold_0001 microsynteny match_part 22352356 22353430 222.0 - . ID=blk-93.5.Em0001g2452a;Parent=blk-93;Target=g4759.t2 6669395 6672658 -
scaffold_0001 microsynteny match_part 22353820 22356401 217.0 + . ID=blk-93.6.Em0001g2453a;Parent=blk-93;Target=g4759.t2 6669395 6672658 -
scaffold_0001 microsynteny match_part 22374625 22375920 215.0 - . ID=blk-93.7.Em0001g2455a;Parent=blk-93;Target=g4759.t2 6669395 6672658 -
scaffold_0001 microsynteny match_part 22381349 22382340 206.0 - . ID=blk-93.8.Em0001g2457a;Parent=blk-93;Target=g4759.t2 6669395 6672658 -
scaffold_0001 microsynteny match 22603763 22644068 3 - . ID=blk-94;Name=blk-94_to_scaffold_287;Target=scaffold_287 5106 5166
scaffold_0001 microsynteny match_part 22603763 22605118 71.6 - . ID=blk-94.1.Em0001g2477a;Parent=blk-94;Target=g11912.t1 5166 7089 -
scaffold_0001 microsynteny match_part 22609923 22619698 91.7 - . ID=blk-94.2.Em0001g2478a;Parent=blk-94;Target=g11911.t1 1427 5106 -
scaffold_0001 microsynteny match_part 22637332 22644068 171.0 - . ID=blk-94.3.Em0001g2480a;Parent=blk-94;Target=g11911.t1 1427 5106 -
scaffold_0001 microsynteny match 23965902 23979117 3 + . ID=blk-95;Name=blk-95_to_scaffold_14;Target=scaffold_14 1176625 1187827
scaffold_0001 microsynteny match_part 23965902 23968036 67.0 + . ID=blk-95.1.Em0001g2640a;Parent=blk-95;Target=g9203.t1 1176625 1187827 +
scaffold_0001 microsynteny match_part 23973050 23975692 61.6 - . ID=blk-95.2.Em0001g2642a;Parent=blk-95;Target=g9203.t2 1176628 1187827 +
scaffold_0001 microsynteny match_part 23976492 23979117 62.4 + . ID=blk-95.3.Em0001g2643a;Parent=blk-95;Target=g9203.t2 1176628 1187827 +
scaffold_0001 microsynteny match 24504020 24527270 3 + . ID=blk-96;Name=blk-96_to_scaffold_5;Target=scaffold_5 6423969 6428457
scaffold_0001 microsynteny match_part 24504020 24509340 80.9 + . ID=blk-96.1.Em0001g2701a;Parent=blk-96;Target=g5638.t2 6423969 6428457 +
scaffold_0001 microsynteny match_part 24511549 24514580 78.2 - . ID=blk-96.2.Em0001g2703a;Parent=blk-96;Target=g5638.t1 6423969 6428457 +
scaffold_0001 microsynteny match_part 24517151 24527270 79.0 - . ID=blk-96.3.Em0001g2704a;Parent=blk-96;Target=g5638.t1 6423969 6428457 +
scaffold_0001 microsynteny match 24601130 24661901 4 + . ID=blk-97;Name=blk-97_to_scaffold_39;Target=scaffold_39 182945 191625
scaffold_0001 microsynteny match_part 24601130 24613481 48.5 + . ID=blk-97.1.Em0001g2717a;Parent=blk-97;Target=g11372.t2 182945 191625 +
scaffold_0001 microsynteny match_part 24618140 24631049 65.1 + . ID=blk-97.2.Em0001g2718a;Parent=blk-97;Target=g11372.t1 182939 191625 +
scaffold_0001 microsynteny match_part 24637180 24648828 62.8 + . ID=blk-97.3.Em0001g2719a;Parent=blk-97;Target=g11372.t1 182939 191625 +
scaffold_0001 microsynteny match_part 24651910 24661901 58.2 + . ID=blk-97.4.Em0001g2720a;Parent=blk-97;Target=g11372.t1 182939 191625 +
scaffold_0001 microsynteny match 26746846 26775740 3 - . ID=blk-98;Name=blk-98_to_scaffold_287;Target=scaffold_287 5106 5166
scaffold_0001 microsynteny match_part 26746846 26748329 62.0 + . ID=blk-98.1.Em0001g2948a;Parent=blk-98;Target=g11912.t1 5166 7089 -
scaffold_0001 microsynteny match_part 26762186 26771270 103.0 + . ID=blk-98.2.Em0001g2949a;Parent=blk-98;Target=g11911.t1 1427 5106 -
scaffold_0001 microsynteny match_part 26771406 26775740 103.0 + . ID=blk-98.3.Em0001g2950a;Parent=blk-98;Target=g11911.t1 1427 5106 -
scaffold_0001 microsynteny match 27537613 27583626 5 - . ID=blk-99;Name=blk-99_to_scaffold_287;Target=scaffold_287 5106 5166
scaffold_0001 microsynteny match_part 27537613 27540032 125.0 - . ID=blk-99.1.Em0001g3018a;Parent=blk-99;Target=g11912.t1 5166 7089 -
scaffold_0001 microsynteny match_part 27542832 27546187 51.6 + . ID=blk-99.2.Em0001g3019a;Parent=blk-99;Target=g11911.t1 1427 5106 -
scaffold_0001 microsynteny match_part 27569912 27574186 142.0 + . ID=blk-99.3.Em0001g3022a;Parent=blk-99;Target=g11911.t1 1427 5106 -
scaffold_0001 microsynteny match_part 27574343 27579322 166.0 - . ID=blk-99.4.Em0001g3023a;Parent=blk-99;Target=g11911.t1 1427 5106 -
scaffold_0001 microsynteny match_part 27579532 27583626 105.0 + . ID=blk-99.5.Em0001g3024a;Parent=blk-99;Target=g11911.t1 1427 5106 -
scaffold_0001 microsynteny match 28320419 28368003 3 + . ID=blk-100;Name=blk-100_to_scaffold_287;Target=scaffold_287 1427 7089
scaffold_0001 microsynteny match_part 28320419 28323783 61.2 + . ID=blk-100.1.Em0001g3090a;Parent=blk-100;Target=g11911.t1 1427 5106 -
scaffold_0001 microsynteny match_part 28323839 28326242 133.0 + . ID=blk-100.2.Em0001g3091a;Parent=blk-100;Target=g11912.t1 5166 7089 -
scaffold_0001 microsynteny match_part 28359589 28368003 251.0 + . ID=blk-100.3.Em0001g3094a;Parent=blk-100;Target=g11912.t1 5166 7089 -
scaffold_0001 microsynteny match 28402419 28436809 3 - . ID=blk-101;Name=blk-101_to_scaffold_8;Target=scaffold_8 1133655 1134580
scaffold_0001 microsynteny match_part 28402419 28405053 219.0 + . ID=blk-101.1.Em0001g3099a;Parent=blk-101;Target=g7430.t1 1134580 1135953 -
scaffold_0001 microsynteny match_part 28405703 28407589 60.1 - . ID=blk-101.2.Em0001g3100a;Parent=blk-101;Target=g7429.t1 1131734 1133655 +
scaffold_0001 microsynteny match_part 28432172 28436809 106.0 - . ID=blk-101.3.Em0001g3102a;Parent=blk-101;Target=g7429.t1 1131734 1133655 +
scaffold_0001 microsynteny match 32865873 32879333 3 + . ID=blk-102;Name=blk-102_to_scaffold_1;Target=scaffold_1 9571334 9606774
scaffold_0001 microsynteny match_part 32865873 32868169 476.0 + . ID=blk-102.1.Em0001g3613a;Parent=blk-102;Target=g1132.t1 9571334 9574100 +
scaffold_0001 microsynteny match_part 32868353 32871053 465.0 - . ID=blk-102.2.Em0001g3614a;Parent=blk-102;Target=g1134.t2 9586418 9588876 -
scaffold_0001 microsynteny match_part 32872494 32879333 274.0 - . ID=blk-102.3.Em0001g3616a;Parent=blk-102;Target=g1137.t2 9599383 9606774 -
scaffold_0002 microsynteny match 804036 827944 3 + . ID=blk-103;Name=blk-103_to_scaffold_9;Target=scaffold_9 2177440 2189213
scaffold_0002 microsynteny match_part 804036 806612 162.0 + . ID=blk-103.1.Em0002g110a;Parent=blk-103;Target=g7917.t2 2177440 2189162 -
scaffold_0002 microsynteny match_part 823243 824566 74.7 - . ID=blk-103.2.Em0002g112a;Parent=blk-103;Target=g7917.t1 2177440 2189213 -
scaffold_0002 microsynteny match_part 824706 827944 155.0 + . ID=blk-103.3.Em0002g113a;Parent=blk-103;Target=g7917.t1 2177440 2189213 -
scaffold_0002 microsynteny match 1773713 1825101 3 + . ID=blk-104;Name=blk-104_to_scaffold_3;Target=scaffold_3 7793717 7799385
scaffold_0002 microsynteny match_part 1773713 1783817 271.0 + . ID=blk-104.1.Em0002g215a;Parent=blk-104;Target=g3668.t2 7793717 7799385 +
scaffold_0002 microsynteny match_part 1807733 1812043 143.0 - . ID=blk-104.2.Em0002g218a;Parent=blk-104;Target=g3667.t1 7779048 7786216 -
scaffold_0002 microsynteny match_part 1814223 1825101 313.0 + . ID=blk-104.3.Em0002g219a;Parent=blk-104;Target=g3668.t1 7793717 7799385 +
scaffold_0002 microsynteny match 2091206 2130666 4 + . ID=blk-105;Name=blk-105_to_scaffold_3;Target=scaffold_3 4128302 4131882
scaffold_0002 microsynteny match_part 2091206 2096187 44.3 + . ID=blk-105.1.Em0002g246a;Parent=blk-105;Target=g3246.t1 4128302 4131882 +
scaffold_0002 microsynteny match_part 2104136 2114840 84.0 + . ID=blk-105.2.Em0002g248a;Parent=blk-105;Target=g3246.t2 4128302 4131882 +
scaffold_0002 microsynteny match_part 2115896 2124056 83.6 + . ID=blk-105.3.Em0002g249a;Parent=blk-105;Target=g3246.t2 4128302 4131882 +
scaffold_0002 microsynteny match_part 2127314 2130666 101.0 - . ID=blk-105.4.Em0002g250a;Parent=blk-105;Target=g3246.t2 4128302 4131882 +
scaffold_0002 microsynteny match 2321697 2330126 3 - . ID=blk-106;Name=blk-106_to_scaffold_287;Target=scaffold_287 5106 5166
scaffold_0002 microsynteny match_part 2321697 2323536 74.7 - . ID=blk-106.1.Em0002g275a;Parent=blk-106;Target=g11912.t1 5166 7089 -
scaffold_0002 microsynteny match_part 2323776 2327877 103.0 + . ID=blk-106.2.Em0002g276a;Parent=blk-106;Target=g11911.t1 1427 5106 -
scaffold_0002 microsynteny match_part 2328278 2330126 81.3 - . ID=blk-106.3.Em0002g277a;Parent=blk-106;Target=g11911.t1 1427 5106 -
scaffold_0002 microsynteny match 2407975 2430797 3 + . ID=blk-107;Name=blk-107_to_scaffold_2;Target=scaffold_2 6645098 6647586
scaffold_0002 microsynteny match_part 2407975 2412186 43.1 - . ID=blk-107.1.Em0002g292a;Parent=blk-107;Target=g2429.t1 6645098 6647586 +
scaffold_0002 microsynteny match_part 2420266 2422664 55.1 + . ID=blk-107.2.Em0002g293a;Parent=blk-107;Target=g2429.t2 6645098 6647586 +
scaffold_0002 microsynteny match_part 2423856 2430797 51.2 + . ID=blk-107.3.Em0002g294a;Parent=blk-107;Target=g2429.t2 6645098 6647586 +
scaffold_0002 microsynteny match 3421653 3490811 3 + . ID=blk-108;Name=blk-108_to_scaffold_3;Target=scaffold_3 4128302 4131882
scaffold_0002 microsynteny match_part 3421653 3424192 69.3 + . ID=blk-108.1.Em0002g396a;Parent=blk-108;Target=g3246.t1 4128302 4131882 +
scaffold_0002 microsynteny match_part 3445213 3454110 82.4 + . ID=blk-108.2.Em0002g398a;Parent=blk-108;Target=g3246.t2 4128302 4131882 +
scaffold_0002 microsynteny match_part 3475683 3490811 66.6 + . ID=blk-108.3.Em0002g400a;Parent=blk-108;Target=g3246.t2 4128302 4131882 +
scaffold_0002 microsynteny match 3923510 4009890 3 + . ID=blk-109;Name=blk-109_to_scaffold_35;Target=scaffold_35 342753 361482
scaffold_0002 microsynteny match_part 3923510 3935645 195.0 + . ID=blk-109.1.Em0002g434a;Parent=blk-109;Target=g11205.t2 342753 361473 -
scaffold_0002 microsynteny match_part 3987275 4005990 196.0 - . ID=blk-109.2.Em0002g436a;Parent=blk-109;Target=g11205.t1 342753 361482 -
scaffold_0002 microsynteny match_part 4006051 4009890 75.9 - . ID=blk-109.3.Em0002g437a;Parent=blk-109;Target=g11205.t1 342753 361482 -
scaffold_0002 microsynteny match 5697055 5808632 5 - . ID=blk-110;Name=blk-110_to_scaffold_287;Target=scaffold_287 5106 5166
scaffold_0002 microsynteny match_part 5697055 5704575 174.0 - . ID=blk-110.1.Em0002g605a;Parent=blk-110;Target=g11912.t1 5166 7089 -
scaffold_0002 microsynteny match_part 5706795 5712200 103.0 + . ID=blk-110.2.Em0002g606a;Parent=blk-110;Target=g11911.t1 1427 5106 -
scaffold_0002 microsynteny match_part 5738495 5756451 97.4 + . ID=blk-110.3.Em0002g608a;Parent=blk-110;Target=g11911.t1 1427 5106 -
scaffold_0002 microsynteny match_part 5790722 5795835 169.0 - . ID=blk-110.4.Em0002g610a;Parent=blk-110;Target=g11911.t1 1427 5106 -
scaffold_0002 microsynteny match_part 5804295 5808632 182.0 + . ID=blk-110.5.Em0002g611a;Parent=blk-110;Target=g11911.t1 1427 5106 -
scaffold_0002 microsynteny match 6355518 6449730 4 + . ID=blk-111;Name=blk-111_to_scaffold_6;Target=scaffold_6 5447245 5449917
scaffold_0002 microsynteny match_part 6355518 6376650 75.9 - . ID=blk-111.1.Em0002g652a;Parent=blk-111;Target=g6603.t1 5447245 5449917 +
scaffold_0002 microsynteny match_part 6384171 6390940 66.6 - . ID=blk-111.2.Em0002g653a;Parent=blk-111;Target=g6603.t2 5447245 5449917 +
scaffold_0002 microsynteny match_part 6396567 6408820 48.5 - . ID=blk-111.3.Em0002g654a;Parent=blk-111;Target=g6603.t2 5447245 5449917 +
scaffold_0002 microsynteny match_part 6415281 6449730 51.6 - . ID=blk-111.4.Em0002g656a;Parent=blk-111;Target=g6603.t2 5447245 5449917 +
scaffold_0002 microsynteny match 7251341 7341121 3 + . ID=blk-112;Name=blk-112_to_scaffold_23;Target=scaffold_23 44924 48521
scaffold_0002 microsynteny match_part 7251341 7261781 54.3 - . ID=blk-112.1.Em0002g721a;Parent=blk-112;Target=g10355.t2 44924 48521 -
scaffold_0002 microsynteny match_part 7267507 7272561 45.1 - . ID=blk-112.2.Em0002g722a;Parent=blk-112;Target=g10355.t1 44924 48521 -
scaffold_0002 microsynteny match_part 7309797 7341121 50.8 - . ID=blk-112.3.Em0002g725a;Parent=blk-112;Target=g10355.t1 44924 48521 -
scaffold_0002 microsynteny match 7937877 8036740 4 + . ID=blk-113;Name=blk-113_to_scaffold_23;Target=scaffold_23 44924 48521
scaffold_0002 microsynteny match_part 7937877 7958543 58.5 + . ID=blk-113.1.Em0002g786a;Parent=blk-113;Target=g10355.t1 44924 48521 -
scaffold_0002 microsynteny match_part 7963617 7972641 50.8 + . ID=blk-113.2.Em0002g787a;Parent=blk-113;Target=g10355.t2 44924 48521 -
scaffold_0002 microsynteny match_part 7983667 7997471 59.7 + . ID=blk-113.3.Em0002g788a;Parent=blk-113;Target=g10355.t2 44924 48521 -
scaffold_0002 microsynteny match_part 8027217 8036740 68.6 + . ID=blk-113.4.Em0002g791a;Parent=blk-113;Target=g10355.t2 44924 48521 -
scaffold_0002 microsynteny match 8568074 8586177 3 + . ID=blk-114;Name=blk-114_to_scaffold_11;Target=scaffold_11 383929 388391
scaffold_0002 microsynteny match_part 8568074 8568747 144.0 - . ID=blk-114.1.Em0002g848a;Parent=blk-114;Target=g8369.t1 383929 388391 -
scaffold_0002 microsynteny match_part 8574367 8576287 223.0 - . ID=blk-114.2.Em0002g849a;Parent=blk-114;Target=g8369.t2 383758 388391 -
scaffold_0002 microsynteny match_part 8584942 8586177 232.0 - . ID=blk-114.3.Em0002g850a;Parent=blk-114;Target=g8369.t2 383758 388391 -
scaffold_0002 microsynteny match 10586512 10703072 5 + . ID=blk-115;Name=blk-115_to_scaffold_4;Target=scaffold_4 4775696 4789619
scaffold_0002 microsynteny match_part 10586512 10593458 361.0 + . ID=blk-115.1.Em0002g1059a;Parent=blk-115;Target=g4536.t1 4775696 4789619 +
scaffold_0002 microsynteny match_part 10598145 10638372 100.0 - . ID=blk-115.2.Em0002g1061a;Parent=blk-115;Target=g4535.t1 4771882 4772748 +
scaffold_0002 microsynteny match_part 10653612 10656910 262.0 + . ID=blk-115.3.Em0002g1063a;Parent=blk-115;Target=g4536.t2 4775744 4789619 +
scaffold_0002 microsynteny match_part 10662920 10664992 52.0 - . ID=blk-115.4.Em0002g1066a;Parent=blk-115;Target=g4536.t2 4775744 4789619 +
scaffold_0002 microsynteny match_part 10665177 10703072 85.1 - . ID=blk-115.5.Em0002g1067a;Parent=blk-115;Target=g4536.t2 4775744 4789619 +
scaffold_0002 microsynteny match 12668463 12732972 6 + . ID=blk-116;Name=blk-116_to_scaffold_7;Target=scaffold_7 1972362 1990317
scaffold_0002 microsynteny match_part 12668463 12673686 91.3 + . ID=blk-116.1.Em0002g1283a;Parent=blk-116;Target=g6865.t1 1972362 1976730 -
scaffold_0002 microsynteny match_part 12698953 12700063 79.0 + . ID=blk-116.2.Em0002g1286a;Parent=blk-116;Target=g6867.t1 1994196 1995690 -
scaffold_0002 microsynteny match_part 12705573 12710953 71.6 + . ID=blk-116.3.Em0002g1287a;Parent=blk-116;Target=g6867.t1 1994196 1995690 -
scaffold_0002 microsynteny match_part 12711863 12712968 77.0 + . ID=blk-116.4.Em0002g1288a;Parent=blk-116;Target=g6867.t1 1994196 1995690 -
scaffold_0002 microsynteny match_part 12717823 12726476 70.9 + . ID=blk-116.5.Em0002g1289a;Parent=blk-116;Target=g6866.t1 1985055 1990317 -
scaffold_0002 microsynteny match_part 12731793 12732972 47.8 + . ID=blk-116.6.Em0002g1290a;Parent=blk-116;Target=g6866.t1 1985055 1990317 -
scaffold_0002 microsynteny match 12982751 13022133 3 + . ID=blk-117;Name=blk-117_to_scaffold_1;Target=scaffold_1 2762587 2806432
scaffold_0002 microsynteny match_part 12982751 12988753 75.5 - . ID=blk-117.1.Em0002g1319a;Parent=blk-117;Target=g301.t1 2762587 2765598 +
scaffold_0002 microsynteny match_part 12993459 13009913 55.5 - . ID=blk-117.2.Em0002g1320a;Parent=blk-117;Target=g306.t1 2794057 2796924 -
scaffold_0002 microsynteny match_part 13016174 13022133 67.8 - . ID=blk-117.3.Em0002g1322a;Parent=blk-117;Target=g307.t1 2804050 2806432 -
scaffold_0002 microsynteny match 14243904 14258551 3 - . ID=blk-118;Name=blk-118_to_scaffold_287;Target=scaffold_287 5106 5166
scaffold_0002 microsynteny match_part 14243904 14245971 62.8 - . ID=blk-118.1.Em0002g1463a;Parent=blk-118;Target=g11912.t1 5166 7089 -
scaffold_0002 microsynteny match_part 14251993 14254881 53.9 - . ID=blk-118.2.Em0002g1464a;Parent=blk-118;Target=g11911.t1 1427 5106 -
scaffold_0002 microsynteny match_part 14257647 14258551 45.1 - . ID=blk-118.3.Em0002g1466a;Parent=blk-118;Target=g11911.t1 1427 5106 -
scaffold_0002 microsynteny match 14747340 14756397 3 + . ID=blk-119;Name=blk-119_to_scaffold_287;Target=scaffold_287 1427 7089
scaffold_0002 microsynteny match_part 14747340 14749404 124.0 + . ID=blk-119.1.Em0002g1546a;Parent=blk-119;Target=g11911.t1 1427 5106 -
scaffold_0002 microsynteny match_part 14749432 14753820 115.0 - . ID=blk-119.2.Em0002g1547a;Parent=blk-119;Target=g11912.t1 5166 7089 -
scaffold_0002 microsynteny match_part 14753920 14756397 195.0 + . ID=blk-119.3.Em0002g1548a;Parent=blk-119;Target=g11912.t1 5166 7089 -
scaffold_0002 microsynteny match 15119324 15141595 3 - . ID=blk-120;Name=blk-120_to_scaffold_287;Target=scaffold_287 5106 5166
scaffold_0002 microsynteny match_part 15119324 15123841 85.9 - . ID=blk-120.1.Em0002g1585a;Parent=blk-120;Target=g11912.t1 5166 7089 -
scaffold_0002 microsynteny match_part 15124233 15130141 47.8 - . ID=blk-120.2.Em0002g1586a;Parent=blk-120;Target=g11911.t1 1427 5106 -
scaffold_0002 microsynteny match_part 15136191 15141595 169.0 + . ID=blk-120.3.Em0002g1588a;Parent=blk-120;Target=g11911.t1 1427 5106 -
scaffold_0002 microsynteny match 15583883 15614475 3 - . ID=blk-121;Name=blk-121_to_scaffold_287;Target=scaffold_287 5106 5166
scaffold_0002 microsynteny match_part 15583883 15588975 360.0 - . ID=blk-121.1.Em0002g1645a;Parent=blk-121;Target=g11912.t1 5166 7089 -
scaffold_0002 microsynteny match_part 15590861 15598945 97.8 - . ID=blk-121.2.Em0002g1646a;Parent=blk-121;Target=g11911.t1 1427 5106 -
scaffold_0002 microsynteny match_part 15610030 15614475 104.0 - . ID=blk-121.3.Em0002g1649a;Parent=blk-121;Target=g11911.t1 1427 5106 -
scaffold_0002 microsynteny match 15701908 15761208 7 + . ID=blk-122;Name=blk-122_to_scaffold_7;Target=scaffold_7 4600262 4603197
scaffold_0002 microsynteny match_part 15701908 15705430 120.0 + . ID=blk-122.1.Em0002g1662a;Parent=blk-122;Target=g7190.t2 4600262 4603197 -
scaffold_0002 microsynteny match_part 15715518 15721340 115.0 + . ID=blk-122.2.Em0002g1663a;Parent=blk-122;Target=g7191.t1 4604751 4606067 +
scaffold_0002 microsynteny match_part 15726528 15731168 125.0 + . ID=blk-122.3.Em0002g1664a;Parent=blk-122;Target=g7191.t1 4604751 4606067 +
scaffold_0002 microsynteny match_part 15732078 15734956 92.4 + . ID=blk-122.4.Em0002g1665a;Parent=blk-122;Target=g7191.t2 4604724 4606067 +
scaffold_0002 microsynteny match_part 15735139 15738218 105.0 - . ID=blk-122.5.Em0002g1666a;Parent=blk-122;Target=g7191.t1 4604751 4606067 +
scaffold_0002 microsynteny match_part 15746678 15750518 95.5 + . ID=blk-122.6.Em0002g1667a;Parent=blk-122;Target=g7191.t1 4604751 4606067 +
scaffold_0002 microsynteny match_part 15756657 15761208 105.0 - . ID=blk-122.7.Em0002g1668a;Parent=blk-122;Target=g7190.t1 4600262 4603197 -
scaffold_0002 microsynteny match 17891385 18000624 5 + . ID=blk-123;Name=blk-123_to_scaffold_4;Target=scaffold_4 6035612 6043994
scaffold_0002 microsynteny match_part 17891385 17895753 80.1 + . ID=blk-123.1.Em0002g1916a;Parent=blk-123;Target=g4688.t2 6035612 6043994 +
scaffold_0002 microsynteny match_part 17919465 17926085 170.0 + . ID=blk-123.2.Em0002g1918a;Parent=blk-123;Target=g4688.t1 6035612 6043994 +
scaffold_0002 microsynteny match_part 17932825 17948554 93.6 + . ID=blk-123.3.Em0002g1919a;Parent=blk-123;Target=g4688.t1 6035612 6043994 +
scaffold_0002 microsynteny match_part 17987435 17991819 194.0 + . ID=blk-123.4.Em0002g1922a;Parent=blk-123;Target=g4688.t1 6035612 6043994 +
scaffold_0002 microsynteny match_part 17991875 18000624 257.0 + . ID=blk-123.5.Em0002g1923a;Parent=blk-123;Target=g4688.t1 6035612 6043994 +
scaffold_0003 microsynteny match 206461 250036 3 + . ID=blk-124;Name=blk-124_to_scaffold_1;Target=scaffold_1 3262763 3269676
scaffold_0003 microsynteny match_part 206461 222536 541.0 - . ID=blk-124.1.Em0003g34a;Parent=blk-124;Target=g379.t2 3262763 3269819 -
scaffold_0003 microsynteny match_part 244574 249036 486.0 - . ID=blk-124.2.Em0003g36a;Parent=blk-124;Target=g379.t1 3262763 3269676 -
scaffold_0003 microsynteny match_part 249087 250036 218.0 - . ID=blk-124.3.Em0003g37a;Parent=blk-124;Target=g379.t1 3262763 3269676 -
scaffold_0003 microsynteny match 252556 258837 3 - . ID=blk-125;Name=blk-125_to_scaffold_11;Target=scaffold_11 323736 324913
scaffold_0003 microsynteny match_part 252556 252950 95.5 + . ID=blk-125.1.Em0003g40a;Parent=blk-125;Target=g8358.t1 324913 325285 -
scaffold_0003 microsynteny match_part 252957 255896 233.0 - . ID=blk-125.2.Em0003g41a;Parent=blk-125;Target=g8355.t1 312304 314070 -
scaffold_0003 microsynteny match_part 256036 258837 168.0 + . ID=blk-125.3.Em0003g42a;Parent=blk-125;Target=g8357.t1 321963 323736 +
scaffold_0003 microsynteny match 272937 283766 4 - . ID=blk-126;Name=blk-126_to_scaffold_1;Target=scaffold_1 3241600 3258188
scaffold_0003 microsynteny match_part 272937 274786 310.0 - . ID=blk-126.1.Em0003g46a;Parent=blk-126;Target=g378.t1 3258188 3261872 +
scaffold_0003 microsynteny match_part 274897 276916 263.0 - . ID=blk-126.2.Em0003g47a;Parent=blk-126;Target=g374.t2 3238838 3241600 -
scaffold_0003 microsynteny match_part 277026 280760 243.0 + . ID=blk-126.3.Em0003g48a;Parent=blk-126;Target=g374.t2 3238838 3241600 -
scaffold_0003 microsynteny match_part 281056 283766 224.0 + . ID=blk-126.4.Em0003g49a;Parent=blk-126;Target=g374.t2 3238838 3241600 -
scaffold_0003 microsynteny match 2935433 2974693 5 + . ID=blk-127;Name=blk-127_to_scaffold_26;Target=scaffold_26 433724 452443
scaffold_0003 microsynteny match_part 2935433 2947556 106.0 + . ID=blk-127.1.Em0003g374a;Parent=blk-127;Target=g10725.t1 433724 435104 +
scaffold_0003 microsynteny match_part 2947601 2949283 83.2 - . ID=blk-127.2.Em0003g375a;Parent=blk-127;Target=g10727.t2 449621 452443 -
scaffold_0003 microsynteny match_part 2956177 2965373 95.1 - . ID=blk-127.3.Em0003g377a;Parent=blk-127;Target=g10726.t2 442897 446786 +
scaffold_0003 microsynteny match_part 2969383 2971852 56.6 + . ID=blk-127.4.Em0003g379a;Parent=blk-127;Target=g10727.t2 449621 452443 -
scaffold_0003 microsynteny match_part 2971934 2974693 85.1 - . ID=blk-127.5.Em0003g380a;Parent=blk-127;Target=g10727.t2 449621 452443 -
scaffold_0003 microsynteny match 2998523 3012974 4 + . ID=blk-128;Name=blk-128_to_scaffold_1;Target=scaffold_1 7655081 7697589
scaffold_0003 microsynteny match_part 2998523 3001734 444.0 + . ID=blk-128.1.Em0003g385a;Parent=blk-128;Target=g891.t2 7655081 7658625 +
scaffold_0003 microsynteny match_part 3002213 3005414 76.3 + . ID=blk-128.2.Em0003g386a;Parent=blk-128;Target=g895.t1 7677560 7683068 -
scaffold_0003 microsynteny match_part 3005424 3007533 79.0 - . ID=blk-128.3.Em0003g387a;Parent=blk-128;Target=g897.t1 7694445 7697589 -
scaffold_0003 microsynteny match_part 3011733 3012974 80.9 + . ID=blk-128.4.Em0003g389a;Parent=blk-128;Target=g897.t2 7694286 7697589 -
scaffold_0003 microsynteny match 3327343 3397295 3 + . ID=blk-129;Name=blk-129_to_scaffold_6;Target=scaffold_6 3326777 3336127
scaffold_0003 microsynteny match_part 3327343 3335405 124.0 - . ID=blk-129.1.Em0003g432a;Parent=blk-129;Target=g6344.t1 3326777 3336127 +
scaffold_0003 microsynteny match_part 3350118 3375995 125.0 - . ID=blk-129.2.Em0003g434a;Parent=blk-129;Target=g6344.t2 3326777 3336127 +
scaffold_0003 microsynteny match_part 3391601 3397295 46.6 - . ID=blk-129.3.Em0003g436a;Parent=blk-129;Target=g6344.t2 3326777 3336127 +
scaffold_0003 microsynteny match 3691486 3742501 4 - . ID=blk-130;Name=blk-130_to_scaffold_1;Target=scaffold_1 6775685 6801901
scaffold_0003 microsynteny match_part 3691486 3698901 147.0 - . ID=blk-130.1.Em0003g483a;Parent=blk-130;Target=g785.t1 6801901 6822284 +
scaffold_0003 microsynteny match_part 3707723 3716041 53.1 - . ID=blk-130.2.Em0003g485a;Parent=blk-130;Target=g785.t2 6801901 6822284 +
scaffold_0003 microsynteny match_part 3719045 3725161 117.0 - . ID=blk-130.3.Em0003g486a;Parent=blk-130;Target=g785.t2 6801901 6822284 +
scaffold_0003 microsynteny match_part 3728721 3742501 49.7 + . ID=blk-130.4.Em0003g487a;Parent=blk-130;Target=g782.t1 6769229 6775685 +
scaffold_0003 microsynteny match 6020276 6063857 3 + . ID=blk-131;Name=blk-131_to_scaffold_7;Target=scaffold_7 2469186 2476795
scaffold_0003 microsynteny match_part 6020276 6022987 166.0 - . ID=blk-131.1.Em0003g763a;Parent=blk-131;Target=g6932.t1 2469186 2471362 +
scaffold_0003 microsynteny match_part 6026129 6032777 45.8 - . ID=blk-131.2.Em0003g765a;Parent=blk-131;Target=g6933.t1 2474067 2476795 +
scaffold_0003 microsynteny match_part 6060544 6063857 100.0 - . ID=blk-131.3.Em0003g768a;Parent=blk-131;Target=g6933.t1 2474067 2476795 +
scaffold_0003 microsynteny match 6633732 6680823 4 + . ID=blk-132;Name=blk-132_to_scaffold_7;Target=scaffold_7 2469186 2476795
scaffold_0003 microsynteny match_part 6633732 6636298 324.0 + . ID=blk-132.1.Em0003g818a;Parent=blk-132;Target=g6932.t1 2469186 2471362 +
scaffold_0003 microsynteny match_part 6641262 6644876 103.0 + . ID=blk-132.2.Em0003g820a;Parent=blk-132;Target=g6933.t1 2474067 2476795 +
scaffold_0003 microsynteny match_part 6650462 6656594 162.0 + . ID=blk-132.3.Em0003g822a;Parent=blk-132;Target=g6933.t1 2474067 2476795 +
scaffold_0003 microsynteny match_part 6676872 6680823 76.6 + . ID=blk-132.4.Em0003g823a;Parent=blk-132;Target=g6933.t1 2474067 2476795 +
scaffold_0003 microsynteny match 7094381 7136741 3 - . ID=blk-133;Name=blk-133_to_scaffold_3;Target=scaffold_3 5523538 5529242
scaffold_0003 microsynteny match_part 7094381 7101877 73.6 + . ID=blk-133.1.Em0003g860a;Parent=blk-133;Target=g3429.t1 5529242 5532970 +
scaffold_0003 microsynteny match_part 7111205 7117691 115.0 - . ID=blk-133.2.Em0003g861a;Parent=blk-133;Target=g3427.t1 5509818 5515256 +
scaffold_0003 microsynteny match_part 7130330 7136741 112.0 - . ID=blk-133.3.Em0003g862a;Parent=blk-133;Target=g3428.t2 5518208 5523538 +
scaffold_0003 microsynteny match 8554926 8579526 3 + . ID=blk-134;Name=blk-134_to_scaffold_11;Target=scaffold_11 1127013 1131429
scaffold_0003 microsynteny match_part 8554926 8557381 58.9 + . ID=blk-134.1.Em0003g1003a;Parent=blk-134;Target=g8443.t2 1127013 1131429 -
scaffold_0003 microsynteny match_part 8576076 8577683 50.1 + . ID=blk-134.2.Em0003g1005a;Parent=blk-134;Target=g8443.t1 1127013 1131429 -
scaffold_0003 microsynteny match_part 8578437 8579526 73.2 - . ID=blk-134.3.Em0003g1006a;Parent=blk-134;Target=g8443.t1 1127013 1131429 -
scaffold_0003 microsynteny match 8800977 8829173 3 + . ID=blk-135;Name=blk-135_to_scaffold_6;Target=scaffold_6 1577069 1606146
scaffold_0003 microsynteny match_part 8800977 8801923 98.6 - . ID=blk-135.1.Em0003g1034a;Parent=blk-135;Target=g6124.t1 1577069 1579551 -
scaffold_0003 microsynteny match_part 8815634 8816923 48.1 - . ID=blk-135.2.Em0003g1035a;Parent=blk-135;Target=g6126.t1 1602108 1606146 -
scaffold_0003 microsynteny match_part 8819918 8829173 108.0 - . ID=blk-135.3.Em0003g1036a;Parent=blk-135;Target=g6126.t1 1602108 1606146 -
scaffold_0003 microsynteny match 11359868 11406699 3 - . ID=blk-136;Name=blk-136_to_scaffold_287;Target=scaffold_287 5106 5166
scaffold_0003 microsynteny match_part 11359868 11371605 48.1 - . ID=blk-136.1.Em0003g1310a;Parent=blk-136;Target=g11912.t1 5166 7089 -
scaffold_0003 microsynteny match_part 11374625 11379805 171.0 + . ID=blk-136.2.Em0003g1311a;Parent=blk-136;Target=g11911.t1 1427 5106 -
scaffold_0003 microsynteny match_part 11388475 11406699 154.0 + . ID=blk-136.3.Em0003g1312a;Parent=blk-136;Target=g11911.t1 1427 5106 -
scaffold_0003 microsynteny match 13094019 13101251 3 + . ID=blk-137;Name=blk-137_to_scaffold_1;Target=scaffold_1 12997259 13006061
scaffold_0003 microsynteny match_part 13094019 13095511 49.7 - . ID=blk-137.1.Em0003g1500a;Parent=blk-137;Target=g1564.t2 12997259 13006061 -
scaffold_0003 microsynteny match_part 13098472 13100581 245.0 - . ID=blk-137.2.Em0003g1502a;Parent=blk-137;Target=g1564.t1 12997259 13006061 -
scaffold_0003 microsynteny match_part 13100632 13101251 49.7 - . ID=blk-137.3.Em0003g1503a;Parent=blk-137;Target=g1564.t1 12997259 13006061 -
scaffold_0003 microsynteny match 14180859 14215989 3 - . ID=blk-138;Name=blk-138_to_scaffold_287;Target=scaffold_287 5106 5166
scaffold_0003 microsynteny match_part 14180859 14183016 200.0 + . ID=blk-138.1.Em0003g1615a;Parent=blk-138;Target=g11912.t1 5166 7089 -
scaffold_0003 microsynteny match_part 14207809 14212015 151.0 + . ID=blk-138.2.Em0003g1617a;Parent=blk-138;Target=g11911.t1 1427 5106 -
scaffold_0003 microsynteny match_part 14212409 14215989 87.8 - . ID=blk-138.3.Em0003g1618a;Parent=blk-138;Target=g11911.t1 1427 5106 -
scaffold_0008 microsynteny match 277697 322597 3 + . ID=blk-139;Name=blk-139_to_scaffold_6;Target=scaffold_6 3206386 3221542
scaffold_0008 microsynteny match_part 277697 292031 152.0 + . ID=blk-139.1.Em0008g28a;Parent=blk-139;Target=g6334.t2 3206386 3222182 +
scaffold_0008 microsynteny match_part 302198 318347 1635.0 - . ID=blk-139.2.Em0008g30a;Parent=blk-139;Target=g6334.t1 3206386 3221542 +
scaffold_0008 microsynteny match_part 320078 322597 254.0 - . ID=blk-139.3.Em0008g31a;Parent=blk-139;Target=g6334.t1 3206386 3221542 +
scaffold_0008 microsynteny match 491707 566128 5 + . ID=blk-140;Name=blk-140_to_scaffold_6;Target=scaffold_6 2488141 2496309
scaffold_0008 microsynteny match_part 491707 503053 843.0 + . ID=blk-140.1.Em0008g54a;Parent=blk-140;Target=g6230.t2 2488141 2496309 +
scaffold_0008 microsynteny match_part 506927 530509 813.0 + . ID=blk-140.2.Em0008g55a;Parent=blk-140;Target=g6230.t1 2488141 2496309 +
scaffold_0008 microsynteny match_part 534347 544116 447.0 + . ID=blk-140.3.Em0008g56a;Parent=blk-140;Target=g6230.t1 2488141 2496309 +
scaffold_0008 microsynteny match_part 549277 552570 383.0 + . ID=blk-140.4.Em0008g57a;Parent=blk-140;Target=g6230.t1 2488141 2496309 +
scaffold_0008 microsynteny match_part 555217 566128 756.0 + . ID=blk-140.5.Em0008g59a;Parent=blk-140;Target=g6230.t1 2488141 2496309 +
scaffold_0008 microsynteny match 1319072 1361771 4 - . ID=blk-141;Name=blk-141_to_scaffold_6;Target=scaffold_6 4215165 4218469
scaffold_0008 microsynteny match_part 1319072 1320318 56.6 + . ID=blk-141.1.Em0008g156a;Parent=blk-141;Target=g6458.t1 4218469 4222931 +
scaffold_0008 microsynteny match_part 1321832 1334153 76.3 + . ID=blk-141.2.Em0008g157a;Parent=blk-141;Target=g6459.t1 4224372 4228333 +
scaffold_0008 microsynteny match_part 1340562 1345098 56.6 + . ID=blk-141.3.Em0008g159a;Parent=blk-141;Target=g6458.t2 4218469 4222931 +
scaffold_0008 microsynteny match_part 1346572 1361771 141.0 + . ID=blk-141.4.Em0008g160a;Parent=blk-141;Target=g6457.t1 4214251 4215165 +
scaffold_0008 microsynteny match 1407482 1427328 3 + . ID=blk-142;Name=blk-142_to_scaffold_6;Target=scaffold_6 4218469 4222931
scaffold_0008 microsynteny match_part 1407482 1409788 165.0 - . ID=blk-142.1.Em0008g165a;Parent=blk-142;Target=g6458.t1 4218469 4222931 +
scaffold_0008 microsynteny match_part 1410013 1412118 96.7 - . ID=blk-142.2.Em0008g166a;Parent=blk-142;Target=g6458.t2 4218469 4222931 +
scaffold_0008 microsynteny match_part 1412178 1427328 75.1 - . ID=blk-142.3.Em0008g167a;Parent=blk-142;Target=g6458.t2 4218469 4222931 +
scaffold_0008 microsynteny match 2160104 2219925 4 + . ID=blk-143;Name=blk-143_to_scaffold_3;Target=scaffold_3 7604918 7609057
scaffold_0008 microsynteny match_part 2160104 2164510 243.0 - . ID=blk-143.1.Em0008g241a;Parent=blk-143;Target=g3645.t1 7604918 7609057 -
scaffold_0008 microsynteny match_part 2167870 2169088 120.0 + . ID=blk-143.2.Em0008g242a;Parent=blk-143;Target=g3645.t2 7604918 7609057 -
scaffold_0008 microsynteny match_part 2192259 2195670 215.0 - . ID=blk-143.3.Em0008g244a;Parent=blk-143;Target=g3645.t2 7604918 7609057 -
scaffold_0008 microsynteny match_part 2215280 2219925 304.0 + . ID=blk-143.4.Em0008g245a;Parent=blk-143;Target=g3645.t2 7604918 7609057 -
scaffold_0008 microsynteny match 2829615 2899285 3 + . ID=blk-144;Name=blk-144_to_scaffold_5;Target=scaffold_5 4251617 4261917
scaffold_0008 microsynteny match_part 2829615 2833544 45.4 + . ID=blk-144.1.Em0008g307a;Parent=blk-144;Target=g5410.t2 4251617 4261917 -
scaffold_0008 microsynteny match_part 2853872 2858235 80.9 - . ID=blk-144.2.Em0008g309a;Parent=blk-144;Target=g5410.t1 4251617 4261917 -
scaffold_0008 microsynteny match_part 2894797 2899285 77.0 - . ID=blk-144.3.Em0008g312a;Parent=blk-144;Target=g5410.t1 4251617 4261917 -
scaffold_0008 microsynteny match 3536415 3547764 3 + . ID=blk-145;Name=blk-145_to_scaffold_6;Target=scaffold_6 2251218 2254975
scaffold_0008 microsynteny match_part 3536415 3540315 388.0 + . ID=blk-145.1.Em0008g367a;Parent=blk-145;Target=g6201.t2 2251218 2254975 -
scaffold_0008 microsynteny match_part 3541385 3545199 348.0 + . ID=blk-145.2.Em0008g368a;Parent=blk-145;Target=g6201.t1 2251218 2254975 -
scaffold_0008 microsynteny match_part 3545265 3547764 381.0 + . ID=blk-145.3.Em0008g369a;Parent=blk-145;Target=g6201.t1 2251218 2254975 -
scaffold_0008 microsynteny match 5883966 5901836 4 - . ID=blk-146;Name=blk-146_to_scaffold_287;Target=scaffold_287 5106 5166
scaffold_0008 microsynteny match_part 5883966 5886991 202.0 + . ID=blk-146.1.Em0008g611a;Parent=blk-146;Target=g11912.t1 5166 7089 -
scaffold_0008 microsynteny match_part 5887116 5888147 78.2 + . ID=blk-146.2.Em0008g612a;Parent=blk-146;Target=g11911.t1 1427 5106 -
scaffold_0008 microsynteny match_part 5889236 5893580 109.0 + . ID=blk-146.3.Em0008g613a;Parent=blk-146;Target=g11911.t1 1427 5106 -
scaffold_0008 microsynteny match_part 5898734 5901836 45.1 - . ID=blk-146.4.Em0008g614a;Parent=blk-146;Target=g11911.t1 1427 5106 -
scaffold_0008 microsynteny match 6294470 6314524 3 + . ID=blk-147;Name=blk-147_to_scaffold_4;Target=scaffold_4 2817274 2830421
scaffold_0008 microsynteny match_part 6294470 6299514 341.0 - . ID=blk-147.1.Em0008g673a;Parent=blk-147;Target=g4244.t1 2817274 2821632 +
scaffold_0008 microsynteny match_part 6303781 6309724 152.0 - . ID=blk-147.2.Em0008g674a;Parent=blk-147;Target=g4245.t2 2824836 2830421 +
scaffold_0008 microsynteny match_part 6313836 6314524 122.0 - . ID=blk-147.3.Em0008g675a;Parent=blk-147;Target=g4245.t2 2824836 2830421 +
scaffold_0008 microsynteny match 6644759 6656723 3 + . ID=blk-148;Name=blk-148_to_scaffold_1;Target=scaffold_1 11823098 11826366
scaffold_0008 microsynteny match_part 6644759 6645648 84.7 + . ID=blk-148.1.Em0008g705a;Parent=blk-148;Target=g1450.t2 11823098 11826366 -
scaffold_0008 microsynteny match_part 6647409 6648030 45.1 + . ID=blk-148.2.Em0008g706a;Parent=blk-148;Target=g1450.t1 11823282 11826366 -
scaffold_0008 microsynteny match_part 6654859 6656723 39.7 + . ID=blk-148.3.Em0008g707a;Parent=blk-148;Target=g1450.t1 11823282 11826366 -
scaffold_0008 microsynteny match 6679526 6718070 5 + . ID=blk-149;Name=blk-149_to_scaffold_6;Target=scaffold_6 1577069 1606146
scaffold_0008 microsynteny match_part 6679526 6682749 98.2 - . ID=blk-149.1.Em0008g709a;Parent=blk-149;Target=g6124.t1 1577069 1579551 -
scaffold_0008 microsynteny match_part 6688356 6690879 52.4 - . ID=blk-149.2.Em0008g710a;Parent=blk-149;Target=g6126.t1 1602108 1606146 -
scaffold_0008 microsynteny match_part 6701944 6702759 65.5 - . ID=blk-149.3.Em0008g712a;Parent=blk-149;Target=g6126.t1 1602108 1606146 -
scaffold_0008 microsynteny match_part 6705511 6708989 82.0 - . ID=blk-149.4.Em0008g713a;Parent=blk-149;Target=g6126.t1 1602108 1606146 -
scaffold_0008 microsynteny match_part 6716975 6718070 76.6 - . ID=blk-149.5.Em0008g714a;Parent=blk-149;Target=g6126.t1 1602108 1606146 -
scaffold_0008 microsynteny match 6728287 6747030 3 + . ID=blk-150;Name=blk-150_to_scaffold_6;Target=scaffold_6 1577069 1606146
scaffold_0008 microsynteny match_part 6728287 6731570 90.1 - . ID=blk-150.1.Em0008g717a;Parent=blk-150;Target=g6124.t1 1577069 1579551 -
scaffold_0008 microsynteny match_part 6737984 6738560 62.0 - . ID=blk-150.2.Em0008g718a;Parent=blk-150;Target=g6126.t1 1602108 1606146 -
scaffold_0008 microsynteny match_part 6746054 6747030 79.0 - . ID=blk-150.3.Em0008g719a;Parent=blk-150;Target=g6126.t1 1602108 1606146 -
scaffold_0008 microsynteny match 6792448 6817010 6 + . ID=blk-151;Name=blk-151_to_scaffold_5;Target=scaffold_5 842937 845514
scaffold_0008 microsynteny match_part 6792448 6794310 84.3 - . ID=blk-151.1.Em0008g727a;Parent=blk-151;Target=g5024.t1 842937 844024 -
scaffold_0008 microsynteny match_part 6801148 6801950 98.2 - . ID=blk-151.2.Em0008g728a;Parent=blk-151;Target=g5024.t2 842937 845514 -
scaffold_0008 microsynteny match_part 6803432 6804210 93.2 - . ID=blk-151.3.Em0008g729a;Parent=blk-151;Target=g5024.t2 842937 845514 -
scaffold_0008 microsynteny match_part 6806540 6807320 55.1 + . ID=blk-151.4.Em0008g730a;Parent=blk-151;Target=g5024.t2 842937 845514 -
scaffold_0008 microsynteny match_part 6808980 6809486 71.6 + . ID=blk-151.5.Em0008g731a;Parent=blk-151;Target=g5024.t2 842937 845514 -
scaffold_0008 microsynteny match_part 6816496 6817010 90.9 - . ID=blk-151.6.Em0008g732a;Parent=blk-151;Target=g5024.t2 842937 845514 -
scaffold_0008 microsynteny match 6871533 6932030 6 + . ID=blk-152;Name=blk-152_to_scaffold_26;Target=scaffold_26 97284 99315
scaffold_0008 microsynteny match_part 6871533 6878300 62.8 - . ID=blk-152.1.Em0008g739a;Parent=blk-152;Target=g10691.t2 97284 99330 -
scaffold_0008 microsynteny match_part 6880671 6887370 84.7 - . ID=blk-152.2.Em0008g740a;Parent=blk-152;Target=g10691.t1 97284 99315 -
scaffold_0008 microsynteny match_part 6902921 6906120 84.7 - . ID=blk-152.3.Em0008g741a;Parent=blk-152;Target=g10691.t1 97284 99315 -
scaffold_0008 microsynteny match_part 6915934 6916760 74.3 - . ID=blk-152.4.Em0008g743a;Parent=blk-152;Target=g10691.t1 97284 99315 -
scaffold_0008 microsynteny match_part 6919498 6923180 60.5 - . ID=blk-152.5.Em0008g744a;Parent=blk-152;Target=g10691.t1 97284 99315 -
scaffold_0008 microsynteny match_part 6930941 6932030 79.7 - . ID=blk-152.6.Em0008g745a;Parent=blk-152;Target=g10691.t1 97284 99315 -
scaffold_0008 microsynteny match 6942249 6995820 7 + . ID=blk-153;Name=blk-153_to_scaffold_6;Target=scaffold_6 1577069 1606146
scaffold_0008 microsynteny match_part 6942249 6945530 90.1 - . ID=blk-153.1.Em0008g748a;Parent=blk-153;Target=g6124.t1 1577069 1579551 -
scaffold_0008 microsynteny match_part 6951772 6959720 51.2 - . ID=blk-153.2.Em0008g749a;Parent=blk-153;Target=g6126.t1 1602108 1606146 -
scaffold_0008 microsynteny match_part 6960027 6970070 80.5 - . ID=blk-153.3.Em0008g750a;Parent=blk-153;Target=g6126.t1 1602108 1606146 -
scaffold_0008 microsynteny match_part 6971677 6979820 117.0 - . ID=blk-153.4.Em0008g751a;Parent=blk-153;Target=g6126.t1 1602108 1606146 -
scaffold_0008 microsynteny match_part 6980106 6983970 83.2 - . ID=blk-153.5.Em0008g752a;Parent=blk-153;Target=g6126.t1 1602108 1606146 -
scaffold_0008 microsynteny match_part 6987397 6991260 46.6 - . ID=blk-153.6.Em0008g753a;Parent=blk-153;Target=g6126.t1 1602108 1606146 -
scaffold_0008 microsynteny match_part 6994684 6995820 77.4 - . ID=blk-153.7.Em0008g754a;Parent=blk-153;Target=g6126.t1 1602108 1606146 -
scaffold_0008 microsynteny match 7181740 7268570 5 + . ID=blk-154;Name=blk-154_to_scaffold_6;Target=scaffold_6 1577069 1606146
scaffold_0008 microsynteny match_part 7181740 7188055 80.1 + . ID=blk-154.1.Em0008g778a;Parent=blk-154;Target=g6124.t1 1577069 1579551 -
scaffold_0008 microsynteny match_part 7190433 7192670 65.1 - . ID=blk-154.2.Em0008g779a;Parent=blk-154;Target=g6126.t1 1602108 1606146 -
scaffold_0008 microsynteny match_part 7214060 7225590 78.6 - . ID=blk-154.3.Em0008g782a;Parent=blk-154;Target=g6126.t1 1602108 1606146 -
scaffold_0008 microsynteny match_part 7251146 7260660 77.4 - . ID=blk-154.4.Em0008g783a;Parent=blk-154;Target=g6126.t1 1602108 1606146 -
scaffold_0008 microsynteny match_part 7261920 7268570 65.9 - . ID=blk-154.5.Em0008g784a;Parent=blk-154;Target=g6126.t1 1602108 1606146 -
scaffold_0008 microsynteny match 8293890 8339338 3 + . ID=blk-155;Name=blk-155_to_scaffold_2;Target=scaffold_2 3179873 3183943
scaffold_0008 microsynteny match_part 8293890 8295548 106.0 - . ID=blk-155.1.Em0008g905a;Parent=blk-155;Target=g1999.t2 3179873 3183943 +
scaffold_0008 microsynteny match_part 8298355 8324808 86.3 - . ID=blk-155.2.Em0008g906a;Parent=blk-155;Target=g2000.t2 3189569 3206236 +
scaffold_0008 microsynteny match_part 8332962 8339338 147.0 - . ID=blk-155.3.Em0008g908a;Parent=blk-155;Target=g1999.t1 3180811 3183943 +
scaffold_0008 microsynteny match 8873375 8913226 3 + . ID=blk-156;Name=blk-156_to_scaffold_6;Target=scaffold_6 5404015 5410875
scaffold_0008 microsynteny match_part 8873375 8877828 48.5 + . ID=blk-156.1.Em0008g963a;Parent=blk-156;Target=g6599.t2 5404015 5410875 -
scaffold_0008 microsynteny match_part 8884075 8900899 48.9 + . ID=blk-156.2.Em0008g964a;Parent=blk-156;Target=g6599.t1 5404015 5410875 -
scaffold_0008 microsynteny match_part 8903575 8913226 73.6 + . ID=blk-156.3.Em0008g966a;Parent=blk-156;Target=g6599.t1 5404015 5410875 -
scaffold_0008 microsynteny match 9130897 9165749 3 + . ID=blk-157;Name=blk-157_to_scaffold_6;Target=scaffold_6 2629630 2633551
scaffold_0008 microsynteny match_part 9130897 9138209 398.0 - . ID=blk-157.1.Em0008g1002a;Parent=blk-157;Target=g6250.t1 2629630 2633551 +
scaffold_0008 microsynteny match_part 9149896 9150999 58.2 - . ID=blk-157.2.Em0008g1004a;Parent=blk-157;Target=g6250.t2 2629630 2633551 +
scaffold_0008 microsynteny match_part 9158344 9165749 398.0 - . ID=blk-157.3.Em0008g1005a;Parent=blk-157;Target=g6250.t2 2629630 2633551 +
scaffold_0008 microsynteny match 9168924 9183989 3 - . ID=blk-158;Name=blk-158_to_scaffold_6;Target=scaffold_6 5209804 5248955
scaffold_0008 microsynteny match_part 9168924 9170469 299.0 - . ID=blk-158.1.Em0008g1007a;Parent=blk-158;Target=g6577.t2 5248955 5252119 +
scaffold_0008 microsynteny match_part 9170569 9172804 129.0 + . ID=blk-158.2.Em0008g1008a;Parent=blk-158;Target=g6572.t1 5226118 5229234 +
scaffold_0008 microsynteny match_part 9177223 9183989 280.0 - . ID=blk-158.3.Em0008g1010a;Parent=blk-158;Target=g6570.t1 5205252 5209804 +
scaffold_0008 microsynteny match 9497923 9503607 3 - . ID=blk-159;Name=blk-159_to_scaffold_3;Target=scaffold_3 2692300 2694668
scaffold_0008 microsynteny match_part 9497923 9498827 54.3 - . ID=blk-159.1.Em0008g1064a;Parent=blk-159;Target=g3058.t1 2694668 2695858 +
scaffold_0008 microsynteny match_part 9499737 9501267 56.6 - . ID=blk-159.2.Em0008g1065a;Parent=blk-159;Target=g3057.t1 2691125 2692300 +
scaffold_0008 microsynteny match_part 9501348 9503607 115.0 - . ID=blk-159.3.Em0008g1066a;Parent=blk-159;Target=g3057.t1 2691125 2692300 +
scaffold_0008 microsynteny match 9955916 10013354 3 + . ID=blk-160;Name=blk-160_to_scaffold_6;Target=scaffold_6 5643498 5652664
scaffold_0008 microsynteny match_part 9955916 9963345 208.0 - . ID=blk-160.1.Em0008g1135a;Parent=blk-160;Target=g6632.t2 5643498 5652664 +
scaffold_0008 microsynteny match_part 9986695 9991090 140.0 + . ID=blk-160.2.Em0008g1138a;Parent=blk-160;Target=g6632.t1 5646646 5652664 +
scaffold_0008 microsynteny match_part 9992395 10013354 62.4 + . ID=blk-160.3.Em0008g1140a;Parent=blk-160;Target=g6632.t1 5646646 5652664 +
scaffold_0008 microsynteny match 10055845 10128536 5 + . ID=blk-161;Name=blk-161_to_scaffold_6;Target=scaffold_6 5643498 5652664
scaffold_0008 microsynteny match_part 10055845 10068360 163.0 + . ID=blk-161.1.Em0008g1146a;Parent=blk-161;Target=g6632.t2 5643498 5652664 +
scaffold_0008 microsynteny match_part 10070005 10074836 150.0 + . ID=blk-161.2.Em0008g1147a;Parent=blk-161;Target=g6632.t1 5646646 5652664 +
scaffold_0008 microsynteny match_part 10076545 10083569 73.9 + . ID=blk-161.3.Em0008g1148a;Parent=blk-161;Target=g6632.t1 5646646 5652664 +
scaffold_0008 microsynteny match_part 10090785 10108417 49.3 + . ID=blk-161.4.Em0008g1151a;Parent=blk-161;Target=g6632.t1 5646646 5652664 +
scaffold_0008 microsynteny match_part 10110975 10128536 157.0 + . ID=blk-161.5.Em0008g1153a;Parent=blk-161;Target=g6632.t1 5646646 5652664 +
scaffold_0008 microsynteny match 10142275 10183985 4 + . ID=blk-162;Name=blk-162_to_scaffold_6;Target=scaffold_6 5643498 5652664
scaffold_0008 microsynteny match_part 10142275 10153929 163.0 + . ID=blk-162.1.Em0008g1156a;Parent=blk-162;Target=g6632.t2 5643498 5652664 +
scaffold_0008 microsynteny match_part 10155575 10167819 57.0 + . ID=blk-162.2.Em0008g1157a;Parent=blk-162;Target=g6632.t1 5646646 5652664 +
scaffold_0008 microsynteny match_part 10175805 10182827 129.0 + . ID=blk-162.3.Em0008g1159a;Parent=blk-162;Target=g6632.t1 5646646 5652664 +
scaffold_0008 microsynteny match_part 10182877 10183985 55.8 - . ID=blk-162.4.Em0008g1160a;Parent=blk-162;Target=g6632.t1 5646646 5652664 +
scaffold_0009 microsynteny match 304087 316862 3 + . ID=blk-163;Name=blk-163_to_scaffold_3;Target=scaffold_3 6142074 6166492
scaffold_0009 microsynteny match_part 304087 308566 1386.0 - . ID=blk-163.1.Em0009g38a;Parent=blk-163;Target=g3461.t1 6142074 6146407 +
scaffold_0009 microsynteny match_part 310767 315816 286.0 - . ID=blk-163.2.Em0009g40a;Parent=blk-163;Target=g3464.t1 6168500 6170664 +
scaffold_0009 microsynteny match_part 316006 316862 225.0 + . ID=blk-163.3.Em0009g41a;Parent=blk-163;Target=g3463.t2 6165080 6166492 -
scaffold_0009 microsynteny match 335540 348036 3 + . ID=blk-164;Name=blk-164_to_scaffold_5;Target=scaffold_5 6560415 6562870
scaffold_0009 microsynteny match_part 335540 343466 152.0 - . ID=blk-164.1.Em0009g49a;Parent=blk-164;Target=g5653.t1 6560415 6562870 +
scaffold_0009 microsynteny match_part 343607 345546 126.0 - . ID=blk-164.2.Em0009g50a;Parent=blk-164;Target=g5653.t2 6560415 6562870 +
scaffold_0009 microsynteny match_part 345597 348036 162.0 - . ID=blk-164.3.Em0009g51a;Parent=blk-164;Target=g5653.t2 6560415 6562870 +
scaffold_0009 microsynteny match 767497 784123 4 + . ID=blk-165;Name=blk-165_to_scaffold_3;Target=scaffold_3 2710767 2714829
scaffold_0009 microsynteny match_part 767497 773736 124.0 - . ID=blk-165.1.Em0009g102a;Parent=blk-165;Target=g3061.t1 2710767 2714829 -
scaffold_0009 microsynteny match_part 774166 778904 79.7 + . ID=blk-165.2.Em0009g103a;Parent=blk-165;Target=g3061.t2 2710767 2714829 -
scaffold_0009 microsynteny match_part 778956 780830 94.4 + . ID=blk-165.3.Em0009g104a;Parent=blk-165;Target=g3061.t2 2710767 2714829 -
scaffold_0009 microsynteny match_part 780886 784123 97.1 + . ID=blk-165.4.Em0009g105a;Parent=blk-165;Target=g3061.t2 2710767 2714829 -
scaffold_0009 microsynteny match 786156 818886 3 - . ID=blk-166;Name=blk-166_to_scaffold_3;Target=scaffold_3 6225677 6241108
scaffold_0009 microsynteny match_part 786156 797178 51.2 + . ID=blk-166.1.Em0009g107a;Parent=blk-166;Target=g3474.t1 6241108 6242856 +
scaffold_0009 microsynteny match_part 799619 812886 142.0 - . ID=blk-166.2.Em0009g108a;Parent=blk-166;Target=g3471.t1 6219959 6225677 -
scaffold_0009 microsynteny match_part 814343 818886 77.4 - . ID=blk-166.3.Em0009g109a;Parent=blk-166;Target=g3471.t1 6219959 6225677 -
scaffold_0009 microsynteny match 935047 1005056 4 + . ID=blk-167;Name=blk-167_to_scaffold_3;Target=scaffold_3 9370351 9383508
scaffold_0009 microsynteny match_part 935047 974716 353.0 - . ID=blk-167.1.Em0009g127a;Parent=blk-167;Target=g3853.t1 9370351 9383508 +
scaffold_0009 microsynteny match_part 974856 980068 124.0 + . ID=blk-167.2.Em0009g128a;Parent=blk-167;Target=g3853.t2 9369844 9383508 +
scaffold_0009 microsynteny match_part 982139 994576 375.0 - . ID=blk-167.3.Em0009g129a;Parent=blk-167;Target=g3853.t2 9369844 9383508 +
scaffold_0009 microsynteny match_part 1001307 1005056 291.0 - . ID=blk-167.4.Em0009g131a;Parent=blk-167;Target=g3853.t2 9369844 9383508 +
scaffold_0009 microsynteny match 1328399 1345891 3 - . ID=blk-168;Name=blk-168_to_scaffold_287;Target=scaffold_287 5106 5166
scaffold_0009 microsynteny match_part 1328399 1332656 101.0 - . ID=blk-168.1.Em0009g171a;Parent=blk-168;Target=g11912.t1 5166 7089 -
scaffold_0009 microsynteny match_part 1333237 1335156 44.3 - . ID=blk-168.2.Em0009g172a;Parent=blk-168;Target=g11911.t1 1427 5106 -
scaffold_0009 microsynteny match_part 1341506 1345891 102.0 + . ID=blk-168.3.Em0009g174a;Parent=blk-168;Target=g11911.t1 1427 5106 -
scaffold_0009 microsynteny match 1924063 1965587 3 + . ID=blk-169;Name=blk-169_to_scaffold_3;Target=scaffold_3 5247935 5260375
scaffold_0009 microsynteny match_part 1924063 1931143 75.5 - . ID=blk-169.1.Em0009g240a;Parent=blk-169;Target=g3392.t1 5247935 5260375 -
scaffold_0009 microsynteny match_part 1939992 1946583 59.3 - . ID=blk-169.2.Em0009g241a;Parent=blk-169;Target=g3392.t2 5247935 5260375 -
scaffold_0009 microsynteny match_part 1947643 1965587 100.0 + . ID=blk-169.3.Em0009g242a;Parent=blk-169;Target=g3392.t2 5247935 5260375 -
scaffold_0009 microsynteny match 1996988 2062545 3 + . ID=blk-170;Name=blk-170_to_scaffold_3;Target=scaffold_3 5247935 5260375
scaffold_0009 microsynteny match_part 1996988 2010353 54.3 - . ID=blk-170.1.Em0009g245a;Parent=blk-170;Target=g3392.t2 5247935 5260375 -
scaffold_0009 microsynteny match_part 2026203 2031083 52.8 + . ID=blk-170.2.Em0009g247a;Parent=blk-170;Target=g3392.t1 5247935 5260375 -
scaffold_0009 microsynteny match_part 2034863 2062545 725.0 + . ID=blk-170.3.Em0009g249a;Parent=blk-170;Target=g3392.t1 5247935 5260375 -
scaffold_0009 microsynteny match 3199376 3255762 4 + . ID=blk-171;Name=blk-171_to_scaffold_3;Target=scaffold_3 7199488 7208195
scaffold_0009 microsynteny match_part 3199376 3208622 177.0 - . ID=blk-171.1.Em0009g364a;Parent=blk-171;Target=g3587.t2 7199488 7208195 -
scaffold_0009 microsynteny match_part 3213565 3221652 208.0 - . ID=blk-171.2.Em0009g366a;Parent=blk-171;Target=g3587.t1 7199488 7208195 -
scaffold_0009 microsynteny match_part 3235182 3240342 112.0 + . ID=blk-171.3.Em0009g368a;Parent=blk-171;Target=g3587.t1 7199488 7208195 -
scaffold_0009 microsynteny match_part 3250052 3255762 205.0 + . ID=blk-171.4.Em0009g370a;Parent=blk-171;Target=g3587.t1 7199488 7208195 -
scaffold_0009 microsynteny match 3681837 3739867 7 + . ID=blk-172;Name=blk-172_to_scaffold_2;Target=scaffold_2 6853839 6855063
scaffold_0009 microsynteny match_part 3681837 3690937 229.0 - . ID=blk-172.1.Em0009g408a;Parent=blk-172;Target=g2455.t2 6853839 6855108 -
scaffold_0009 microsynteny match_part 3698637 3701562 279.0 + . ID=blk-172.2.Em0009g410a;Parent=blk-172;Target=g2455.t1 6853839 6855063 -
scaffold_0009 microsynteny match_part 3707597 3708782 223.0 + . ID=blk-172.3.Em0009g411a;Parent=blk-172;Target=g2455.t1 6853839 6855063 -
scaffold_0009 microsynteny match_part 3722512 3724357 280.0 - . ID=blk-172.4.Em0009g414a;Parent=blk-172;Target=g2455.t1 6853839 6855063 -
scaffold_0009 microsynteny match_part 3725487 3727097 281.0 - . ID=blk-172.5.Em0009g415a;Parent=blk-172;Target=g2455.t1 6853839 6855063 -
scaffold_0009 microsynteny match_part 3731809 3733157 281.0 - . ID=blk-172.6.Em0009g416a;Parent=blk-172;Target=g2455.t1 6853839 6855063 -
scaffold_0009 microsynteny match_part 3738520 3739867 281.0 - . ID=blk-172.7.Em0009g417a;Parent=blk-172;Target=g2455.t1 6853839 6855063 -
scaffold_0009 microsynteny match 3763752 3774447 3 - . ID=blk-173;Name=blk-173_to_scaffold_1;Target=scaffold_1 1908372 1916212
scaffold_0009 microsynteny match_part 3763752 3765597 179.0 - . ID=blk-173.1.Em0009g421a;Parent=blk-173;Target=g185.t1 1916212 1916805 -
scaffold_0009 microsynteny match_part 3766727 3768337 228.0 - . ID=blk-173.2.Em0009g422a;Parent=blk-173;Target=g184.t1 1907791 1908372 -
scaffold_0009 microsynteny match_part 3773099 3774447 228.0 - . ID=blk-173.3.Em0009g423a;Parent=blk-173;Target=g184.t1 1907791 1908372 -
scaffold_0009 microsynteny match 3837627 3885085 6 + . ID=blk-174;Name=blk-174_to_scaffold_2;Target=scaffold_2 6853839 6855063
scaffold_0009 microsynteny match_part 3837627 3839282 281.0 + . ID=blk-174.1.Em0009g432a;Parent=blk-174;Target=g2455.t2 6853839 6855108 -
scaffold_0009 microsynteny match_part 3843927 3845246 281.0 + . ID=blk-174.2.Em0009g433a;Parent=blk-174;Target=g2455.t1 6853839 6855063 -
scaffold_0009 microsynteny match_part 3846407 3847581 280.0 + . ID=blk-174.3.Em0009g434a;Parent=blk-174;Target=g2455.t1 6853839 6855063 -
scaffold_0009 microsynteny match_part 3861701 3862937 226.0 - . ID=blk-174.4.Em0009g437a;Parent=blk-174;Target=g2455.t1 6853839 6855063 -
scaffold_0009 microsynteny match_part 3866500 3873277 265.0 - . ID=blk-174.5.Em0009g438a;Parent=blk-174;Target=g2455.t1 6853839 6855063 -
scaffold_0009 microsynteny match_part 3880907 3885085 231.0 + . ID=blk-174.6.Em0009g439a;Parent=blk-174;Target=g2455.t1 6853839 6855063 -
scaffold_0009 microsynteny match 4275689 4319534 3 + . ID=blk-175;Name=blk-175_to_scaffold_3;Target=scaffold_3 4822442 4836211
scaffold_0009 microsynteny match_part 4275689 4289677 866.0 + . ID=blk-175.1.Em0009g482a;Parent=blk-175;Target=g3333.t2 4822442 4830995 +
scaffold_0009 microsynteny match_part 4290856 4315319 92.0 - . ID=blk-175.2.Em0009g483a;Parent=blk-175;Target=g3333.t1 4822442 4830995 +
scaffold_0009 microsynteny match_part 4315749 4319534 320.0 + . ID=blk-175.3.Em0009g484a;Parent=blk-175;Target=g3334.t1 4832608 4836211 -
scaffold_0009 microsynteny match 4845944 4863706 3 - . ID=blk-176;Name=blk-176_to_scaffold_287;Target=scaffold_287 5106 5166
scaffold_0009 microsynteny match_part 4845944 4849410 127.0 + . ID=blk-176.1.Em0009g542a;Parent=blk-176;Target=g11912.t1 5166 7089 -
scaffold_0009 microsynteny match_part 4852794 4857815 103.0 + . ID=blk-176.2.Em0009g544a;Parent=blk-176;Target=g11911.t1 1427 5106 -
scaffold_0009 microsynteny match_part 4859474 4863706 109.0 + . ID=blk-176.3.Em0009g545a;Parent=blk-176;Target=g11911.t1 1427 5106 -
scaffold_0009 microsynteny match 6828289 6841719 3 + . ID=blk-177;Name=blk-177_to_scaffold_22;Target=scaffold_22 577507 583907
scaffold_0009 microsynteny match_part 6828289 6834666 509.0 + . ID=blk-177.1.Em0009g756a;Parent=blk-177;Target=g10301.t1 577507 583907 -
scaffold_0009 microsynteny match_part 6838152 6839279 102.0 - . ID=blk-177.2.Em0009g757a;Parent=blk-177;Target=g10301.t2 577507 583907 -
scaffold_0009 microsynteny match_part 6839340 6841719 383.0 - . ID=blk-177.3.Em0009g758a;Parent=blk-177;Target=g10301.t2 577507 583907 -
scaffold_0009 microsynteny match 8860514 8926304 6 + . ID=blk-178;Name=blk-178_to_scaffold_5;Target=scaffold_5 8311733 8326962
scaffold_0009 microsynteny match_part 8860514 8864644 154.0 - . ID=blk-178.1.Em0009g1000a;Parent=blk-178;Target=g5862.t2 8311733 8326962 -
scaffold_0009 microsynteny match_part 8864705 8879264 59.7 - . ID=blk-178.2.Em0009g1001a;Parent=blk-178;Target=g5862.t1 8310871 8326962 -
scaffold_0009 microsynteny match_part 8879817 8894314 62.8 - . ID=blk-178.3.Em0009g1002a;Parent=blk-178;Target=g5862.t1 8310871 8326962 -
scaffold_0009 microsynteny match_part 8896475 8903244 45.1 - . ID=blk-178.4.Em0009g1004a;Parent=blk-178;Target=g5862.t1 8310871 8326962 -
scaffold_0009 microsynteny match_part 8903788 8907894 52.4 - . ID=blk-178.5.Em0009g1005a;Parent=blk-178;Target=g5862.t1 8310871 8326962 -
scaffold_0009 microsynteny match_part 8912105 8926304 61.2 - . ID=blk-178.6.Em0009g1006a;Parent=blk-178;Target=g5862.t1 8310871 8326962 -
scaffold_0009 microsynteny match 9038275 9051193 3 + . ID=blk-179;Name=blk-179_to_scaffold_15;Target=scaffold_15 179295 206865
scaffold_0009 microsynteny match_part 9038275 9039484 265.0 - . ID=blk-179.1.Em0009g1027a;Parent=blk-179;Target=g9318.t1 179295 182460 +
scaffold_0009 microsynteny match_part 9039604 9043638 363.0 + . ID=blk-179.2.Em0009g1028a;Parent=blk-179;Target=g9317.t1 176446 178201 -
scaffold_0009 microsynteny match_part 9048124 9051193 67.4 + . ID=blk-179.3.Em0009g1030a;Parent=blk-179;Target=g9322.t1 204686 206865 -
scaffold_0009 microsynteny match 9071164 9084998 3 + . ID=blk-180;Name=blk-180_to_scaffold_15;Target=scaffold_15 136545 143780
scaffold_0009 microsynteny match_part 9071164 9073658 273.0 + . ID=blk-180.1.Em0009g1033a;Parent=blk-180;Target=g9311.t2 136545 143780 -
scaffold_0009 microsynteny match_part 9073724 9078708 496.0 + . ID=blk-180.2.Em0009g1034a;Parent=blk-180;Target=g9311.t1 136545 143780 -
scaffold_0009 microsynteny match_part 9081124 9084998 389.0 + . ID=blk-180.3.Em0009g1036a;Parent=blk-180;Target=g9311.t1 136545 143780 -
scaffold_0009 microsynteny match 9079183 9097314 6 + . ID=blk-181;Name=blk-181_to_scaffold_1;Target=scaffold_1 5953268 5955068
scaffold_0009 microsynteny match_part 9079183 9080094 85.5 - . ID=blk-181.1.Em0009g1035a;Parent=blk-181;Target=g673.t2 5953268 5955068 +
scaffold_0009 microsynteny match_part 9085488 9086554 82.8 - . ID=blk-181.2.Em0009g1037a;Parent=blk-181;Target=g673.t1 5953253 5955068 +
scaffold_0009 microsynteny match_part 9086684 9087746 90.1 + . ID=blk-181.3.Em0009g1038a;Parent=blk-181;Target=g673.t1 5953253 5955068 +
scaffold_0009 microsynteny match_part 9089839 9091334 92.8 - . ID=blk-181.4.Em0009g1039a;Parent=blk-181;Target=g673.t1 5953253 5955068 +
scaffold_0009 microsynteny match_part 9091574 9095330 86.3 + . ID=blk-181.5.Em0009g1040a;Parent=blk-181;Target=g673.t1 5953253 5955068 +
scaffold_0009 microsynteny match_part 9095898 9097314 102.0 - . ID=blk-181.6.Em0009g1041a;Parent=blk-181;Target=g673.t1 5953253 5955068 +
scaffold_0009 microsynteny match 9128864 9174074 5 + . ID=blk-182;Name=blk-182_to_scaffold_15;Target=scaffold_15 848517 855651
scaffold_0009 microsynteny match_part 9128864 9133787 325.0 + . ID=blk-182.1.Em0009g1047a;Parent=blk-182;Target=g9392.t1 848517 855651 +
scaffold_0009 microsynteny match_part 9138714 9144873 87.0 + . ID=blk-182.2.Em0009g1048a;Parent=blk-182;Target=g9392.t2 848517 855651 +
scaffold_0009 microsynteny match_part 9146415 9153984 54.7 - . ID=blk-182.3.Em0009g1049a;Parent=blk-182;Target=g9392.t2 848517 855651 +
scaffold_0009 microsynteny match_part 9154185 9159324 99.8 - . ID=blk-182.4.Em0009g1050a;Parent=blk-182;Target=g9392.t2 848517 855651 +
scaffold_0009 microsynteny match_part 9170495 9174074 73.2 - . ID=blk-182.5.Em0009g1053a;Parent=blk-182;Target=g9392.t2 848517 855651 +
scaffold_0009 microsynteny match 9301493 9317569 3 - . ID=blk-183;Name=blk-183_to_scaffold_3;Target=scaffold_3 8348596 8358697
scaffold_0009 microsynteny match_part 9301493 9304493 58.5 - . ID=blk-183.1.Em0009g1077a;Parent=blk-183;Target=g3746.t2 8358697 8363206 -
scaffold_0009 microsynteny match_part 9304688 9313573 58.2 - . ID=blk-183.2.Em0009g1078a;Parent=blk-183;Target=g3746.t1 8358697 8363206 -
scaffold_0009 microsynteny match_part 9313993 9317569 144.0 + . ID=blk-183.3.Em0009g1079a;Parent=blk-183;Target=g3744.t1 8344385 8348596 -
scaffold_0009 microsynteny match 9517646 9534103 3 + . ID=blk-184;Name=blk-184_to_scaffold_3;Target=scaffold_3 8344385 8363206
scaffold_0009 microsynteny match_part 9517646 9521063 144.0 - . ID=blk-184.1.Em0009g1107a;Parent=blk-184;Target=g3744.t1 8344385 8348596 -
scaffold_0009 microsynteny match_part 9521623 9530581 47.8 + . ID=blk-184.2.Em0009g1108a;Parent=blk-184;Target=g3746.t2 8358697 8363206 -
scaffold_0009 microsynteny match_part 9531083 9534103 56.2 + . ID=blk-184.3.Em0009g1109a;Parent=blk-184;Target=g3746.t2 8358697 8363206 -
scaffold_0009 microsynteny match 9633234 9651587 3 - . ID=blk-185;Name=blk-185_to_scaffold_3;Target=scaffold_3 5326520 5356371
scaffold_0009 microsynteny match_part 9633234 9637303 525.0 - . ID=blk-185.1.Em0009g1131a;Parent=blk-185;Target=g3406.t1 5356371 5360913 +
scaffold_0009 microsynteny match_part 9637503 9642324 475.0 + . ID=blk-185.2.Em0009g1132a;Parent=blk-185;Target=g3403.t2 5330726 5334411 -
scaffold_0009 microsynteny match_part 9643463 9651587 172.0 + . ID=blk-185.3.Em0009g1133a;Parent=blk-185;Target=g3401.t2 5315101 5326520 -
scaffold_0009 microsynteny match 9672844 9711906 5 + . ID=blk-186;Name=blk-186_to_scaffold_3;Target=scaffold_3 5315101 5326520
scaffold_0009 microsynteny match_part 9672844 9677426 72.0 - . ID=blk-186.1.Em0009g1138a;Parent=blk-186;Target=g3401.t1 5315101 5317423 -
scaffold_0009 microsynteny match_part 9679556 9684685 161.0 + . ID=blk-186.2.Em0009g1139a;Parent=blk-186;Target=g3404.t1 5339498 5347261 +
scaffold_0009 microsynteny match_part 9688417 9692476 525.0 - . ID=blk-186.3.Em0009g1142a;Parent=blk-186;Target=g3406.t1 5356371 5360913 +
scaffold_0009 microsynteny match_part 9692676 9697497 475.0 + . ID=blk-186.4.Em0009g1143a;Parent=blk-186;Target=g3403.t2 5330726 5334411 -
scaffold_0009 microsynteny match_part 9697846 9711906 482.0 + . ID=blk-186.5.Em0009g1144a;Parent=blk-186;Target=g3401.t2 5315101 5326520 -
scaffold_0009 microsynteny match 10072688 10122054 9 + . ID=blk-187;Name=blk-187_to_scaffold_5;Target=scaffold_5 41261 55722
scaffold_0009 microsynteny match_part 10072688 10074876 606.0 - . ID=blk-187.1.Em0009g1201a;Parent=blk-187;Target=g4935.t1 41261 42572 -
scaffold_0009 microsynteny match_part 10075090 10076626 729.0 - . ID=blk-187.2.Em0009g1202a;Parent=blk-187;Target=g4937.t1 54367 55722 -
scaffold_0009 microsynteny match_part 10083869 10087786 437.0 - . ID=blk-187.3.Em0009g1204a;Parent=blk-187;Target=g4937.t1 54367 55722 -
scaffold_0009 microsynteny match_part 10088024 10091496 162.0 - . ID=blk-187.4.Em0009g1205a;Parent=blk-187;Target=g4937.t1 54367 55722 -
scaffold_0009 microsynteny match_part 10092971 10094466 749.0 - . ID=blk-187.5.Em0009g1206a;Parent=blk-187;Target=g4937.t1 54367 55722 -
scaffold_0009 microsynteny match_part 10100359 10101756 598.0 - . ID=blk-187.6.Em0009g1208a;Parent=blk-187;Target=g4937.t1 54367 55722 -
scaffold_0009 microsynteny match_part 10107215 10108554 749.0 - . ID=blk-187.7.Em0009g1209a;Parent=blk-187;Target=g4937.t1 54367 55722 -
scaffold_0009 microsynteny match_part 10116031 10120444 447.0 - . ID=blk-187.8.Em0009g1211a;Parent=blk-187;Target=g4937.t1 54367 55722 -
scaffold_0009 microsynteny match_part 10120648 10122054 600.0 - . ID=blk-187.9.Em0009g1212a;Parent=blk-187;Target=g4937.t1 54367 55722 -
scaffold_0009 microsynteny match 10175654 10216602 4 + . ID=blk-188;Name=blk-188_to_scaffold_15;Target=scaffold_15 250148 255593
scaffold_0009 microsynteny match_part 10175654 10185304 68.6 + . ID=blk-188.1.Em0009g1227a;Parent=blk-188;Target=g9331.t2 250148 255593 +
scaffold_0009 microsynteny match_part 10185964 10196255 72.0 + . ID=blk-188.2.Em0009g1228a;Parent=blk-188;Target=g9331.t1 250148 255593 +
scaffold_0009 microsynteny match_part 10196664 10211821 73.6 + . ID=blk-188.3.Em0009g1229a;Parent=blk-188;Target=g9331.t1 250148 255593 +
scaffold_0009 microsynteny match_part 10212214 10216602 56.6 + . ID=blk-188.4.Em0009g1230a;Parent=blk-188;Target=g9331.t1 250148 255593 +
scaffold_0096 microsynteny match 34006 71166 4 + . ID=blk-189;Name=blk-189_to_scaffold_15;Target=scaffold_15 848517 855651
scaffold_0096 microsynteny match_part 34006 38920 324.0 + . ID=blk-189.1.Em0096g9a;Parent=blk-189;Target=g9392.t1 848517 855651 +
scaffold_0096 microsynteny match_part 50496 56432 85.5 + . ID=blk-189.2.Em0096g11a;Parent=blk-189;Target=g9392.t2 848517 855651 +
scaffold_0096 microsynteny match_part 57937 65086 47.4 - . ID=blk-189.3.Em0096g12a;Parent=blk-189;Target=g9392.t2 848517 855651 +
scaffold_0096 microsynteny match_part 65279 71166 68.6 - . ID=blk-189.4.Em0096g13a;Parent=blk-189;Target=g9392.t2 848517 855651 +
scaffold_0315 microsynteny match 2055 43613 3 + . ID=blk-190;Name=blk-190_to_scaffold_7;Target=scaffold_7 265269 277380
scaffold_0315 microsynteny match_part 2055 19874 85.9 + . ID=blk-190.1.Em0315g1a;Parent=blk-190;Target=g6689.t2 265269 277862 -
scaffold_0315 microsynteny match_part 20816 27345 70.9 + . ID=blk-190.2.Em0315g2a;Parent=blk-190;Target=g6689.t1 265269 277380 -
scaffold_0315 microsynteny match_part 36002 43613 68.6 - . ID=blk-190.3.Em0315g4a;Parent=blk-190;Target=g6689.t1 265269 277380 -
scaffold_0315 microsynteny match 2055 43613 3 + . ID=blk-191;Name=blk-191_to_scaffold_7;Target=scaffold_7 265269 277862
scaffold_0315 microsynteny match_part 2055 19874 85.5 + . ID=blk-191.1.Em0315g1a;Parent=blk-191;Target=g6689.t1 265269 277380 -
scaffold_0315 microsynteny match_part 20816 27345 70.9 + . ID=blk-191.2.Em0315g2a;Parent=blk-191;Target=g6689.t2 265269 277862 -
scaffold_0315 microsynteny match_part 36002 43613 68.6 - . ID=blk-191.3.Em0315g4a;Parent=blk-191;Target=g6689.t2 265269 277862 -
scaffold_0315 microsynteny match 2055 43613 3 + . ID=blk-192;Name=blk-192_to_scaffold_12;Target=scaffold_12 36654 51919
scaffold_0315 microsynteny match_part 2055 19874 76.3 + . ID=blk-192.1.Em0315g1a;Parent=blk-192;Target=g8612.t2 36654 51919 +
scaffold_0315 microsynteny match_part 20816 27345 78.2 + . ID=blk-192.2.Em0315g2a;Parent=blk-192;Target=g8612.t1 36654 51919 +
scaffold_0315 microsynteny match_part 36002 43613 87.4 - . ID=blk-192.3.Em0315g4a;Parent=blk-192;Target=g8612.t1 36654 51919 +
scaffold_0315 microsynteny match 2055 43613 3 + . ID=blk-193;Name=blk-193_to_scaffold_12;Target=scaffold_12 36654 51919
scaffold_0315 microsynteny match_part 2055 19874 76.3 + . ID=blk-193.1.Em0315g1a;Parent=blk-193;Target=g8612.t1 36654 51919 +
scaffold_0315 microsynteny match_part 20816 27345 78.2 + . ID=blk-193.2.Em0315g2a;Parent=blk-193;Target=g8612.t2 36654 51919 +
scaffold_0315 microsynteny match_part 36002 43613 87.4 - . ID=blk-193.3.Em0315g4a;Parent=blk-193;Target=g8612.t2 36654 51919 +
scaffold_0315 microsynteny match 2055 43613 3 + . ID=blk-194;Name=blk-194_to_scaffold_1;Target=scaffold_1 10163725 10173960
scaffold_0315 microsynteny match_part 2055 19874 72.8 + . ID=blk-194.1.Em0315g1a;Parent=blk-194;Target=g1231.t2 10163725 10174145 +
scaffold_0315 microsynteny match_part 20816 27345 68.2 + . ID=blk-194.2.Em0315g2a;Parent=blk-194;Target=g1231.t1 10163725 10173960 +
scaffold_0315 microsynteny match_part 36002 43613 92.0 - . ID=blk-194.3.Em0315g4a;Parent=blk-194;Target=g1231.t1 10163725 10173960 +
scaffold_0315 microsynteny match 2055 43613 3 + . ID=blk-195;Name=blk-195_to_scaffold_7;Target=scaffold_7 331955 347898
scaffold_0315 microsynteny match_part 2055 19874 71.6 + . ID=blk-195.1.Em0315g1a;Parent=blk-195;Target=g6694.t1 331955 347898 +
scaffold_0315 microsynteny match_part 20816 27345 65.5 + . ID=blk-195.2.Em0315g2a;Parent=blk-195;Target=g6694.t2 331955 347898 +
scaffold_0315 microsynteny match_part 36002 43613 97.8 - . ID=blk-195.3.Em0315g4a;Parent=blk-195;Target=g6694.t2 331955 347898 +
scaffold_0315 microsynteny match 2055 43613 3 + . ID=blk-196;Name=blk-196_to_scaffold_1;Target=scaffold_1 8496275 8502644
scaffold_0315 microsynteny match_part 2055 19874 70.9 + . ID=blk-196.1.Em0315g1a;Parent=blk-196;Target=g1014.t2 8496275 8502644 +
scaffold_0315 microsynteny match_part 20816 27345 63.5 + . ID=blk-196.2.Em0315g2a;Parent=blk-196;Target=g1014.t1 8496275 8502644 +
scaffold_0315 microsynteny match_part 36002 43613 94.0 - . ID=blk-196.3.Em0315g4a;Parent=blk-196;Target=g1014.t1 8496275 8502644 +
scaffold_0315 microsynteny match 2055 43613 3 + . ID=blk-197;Name=blk-197_to_scaffold_1;Target=scaffold_1 8496275 8502644
scaffold_0315 microsynteny match_part 2055 19874 70.5 + . ID=blk-197.1.Em0315g1a;Parent=blk-197;Target=g1014.t1 8496275 8502644 +
scaffold_0315 microsynteny match_part 20816 27345 63.9 + . ID=blk-197.2.Em0315g2a;Parent=blk-197;Target=g1014.t2 8496275 8502644 +
scaffold_0315 microsynteny match_part 36002 43613 94.0 - . ID=blk-197.3.Em0315g4a;Parent=blk-197;Target=g1014.t2 8496275 8502644 +
scaffold_0315 microsynteny match 2055 43613 3 + . ID=blk-198;Name=blk-198_to_scaffold_1;Target=scaffold_1 9709852 9715998
scaffold_0315 microsynteny match_part 2055 19874 69.3 + . ID=blk-198.1.Em0315g1a;Parent=blk-198;Target=g1155.t2 9709852 9715956 -
scaffold_0315 microsynteny match_part 20816 27345 65.9 + . ID=blk-198.2.Em0315g2a;Parent=blk-198;Target=g1155.t1 9709852 9715998 -
scaffold_0315 microsynteny match_part 36002 43613 65.9 - . ID=blk-198.3.Em0315g4a;Parent=blk-198;Target=g1155.t1 9709852 9715998 -
scaffold_0315 microsynteny match 2055 43613 3 + . ID=blk-199;Name=blk-199_to_scaffold_1;Target=scaffold_1 9709852 9715956
scaffold_0315 microsynteny match_part 2055 19874 69.3 + . ID=blk-199.1.Em0315g1a;Parent=blk-199;Target=g1155.t1 9709852 9715998 -
scaffold_0315 microsynteny match_part 20816 27345 65.9 + . ID=blk-199.2.Em0315g2a;Parent=blk-199;Target=g1155.t2 9709852 9715956 -
scaffold_0315 microsynteny match_part 36002 43613 65.9 - . ID=blk-199.3.Em0315g4a;Parent=blk-199;Target=g1155.t2 9709852 9715956 -
scaffold_0315 microsynteny match 2055 43613 3 + . ID=blk-200;Name=blk-200_to_scaffold_3;Target=scaffold_3 1472671 1476407
scaffold_0315 microsynteny match_part 2055 19874 69.3 + . ID=blk-200.1.Em0315g1a;Parent=blk-200;Target=g2942.t1 1472671 1476407 +
scaffold_0315 microsynteny match_part 20816 27345 63.9 + . ID=blk-200.2.Em0315g2a;Parent=blk-200;Target=g2942.t2 1472623 1476407 +
scaffold_0315 microsynteny match_part 36002 43613 105.0 - . ID=blk-200.3.Em0315g4a;Parent=blk-200;Target=g2942.t2 1472623 1476407 +
scaffold_0315 microsynteny match 2055 43613 3 + . ID=blk-201;Name=blk-201_to_scaffold_3;Target=scaffold_3 1472623 1476407
scaffold_0315 microsynteny match_part 2055 19874 69.3 + . ID=blk-201.1.Em0315g1a;Parent=blk-201;Target=g2942.t2 1472623 1476407 +
scaffold_0315 microsynteny match_part 20816 27345 64.3 + . ID=blk-201.2.Em0315g2a;Parent=blk-201;Target=g2942.t1 1472671 1476407 +
scaffold_0315 microsynteny match_part 36002 43613 105.0 - . ID=blk-201.3.Em0315g4a;Parent=blk-201;Target=g2942.t1 1472671 1476407 +
scaffold_0315 microsynteny match 2055 43613 3 + . ID=blk-202;Name=blk-202_to_scaffold_6;Target=scaffold_6 2811075 2819644
scaffold_0315 microsynteny match_part 2055 19874 67.8 + . ID=blk-202.1.Em0315g1a;Parent=blk-202;Target=g6284.t1 2811075 2819644 +
scaffold_0315 microsynteny match_part 20816 27345 65.1 + . ID=blk-202.2.Em0315g2a;Parent=blk-202;Target=g6284.t2 2812160 2819644 +
scaffold_0315 microsynteny match_part 36002 43613 105.0 - . ID=blk-202.3.Em0315g4a;Parent=blk-202;Target=g6284.t2 2812160 2819644 +
scaffold_0315 microsynteny match 2055 43613 3 + . ID=blk-203;Name=blk-203_to_scaffold_6;Target=scaffold_6 2812160 2819644
scaffold_0315 microsynteny match_part 2055 19874 67.4 + . ID=blk-203.1.Em0315g1a;Parent=blk-203;Target=g6284.t2 2812160 2819644 +
scaffold_0315 microsynteny match_part 20816 27345 65.5 + . ID=blk-203.2.Em0315g2a;Parent=blk-203;Target=g6284.t1 2811075 2819644 +
scaffold_0315 microsynteny match_part 36002 43613 106.0 - . ID=blk-203.3.Em0315g4a;Parent=blk-203;Target=g6284.t1 2811075 2819644 +
scaffold_0315 microsynteny match 2055 43613 3 - . ID=blk-204;Name=blk-204_to_scaffold_3;Target=scaffold_3 8829896 8832021
scaffold_0315 microsynteny match_part 2055 19874 67.4 + . ID=blk-204.1.Em0315g1a;Parent=blk-204;Target=g3800.t2 8832021 8835806 -
scaffold_0315 microsynteny match_part 20816 27345 65.5 + . ID=blk-204.2.Em0315g2a;Parent=blk-204;Target=g3799.t2 8820663 8829896 +
scaffold_0315 microsynteny match_part 36002 43613 107.0 - . ID=blk-204.3.Em0315g4a;Parent=blk-204;Target=g3799.t2 8820663 8829896 +
scaffold_0315 microsynteny match 2055 43613 3 + . ID=blk-205;Name=blk-205_to_scaffold_3;Target=scaffold_3 8820663 8828858
scaffold_0315 microsynteny match_part 2055 19874 66.2 + . ID=blk-205.1.Em0315g1a;Parent=blk-205;Target=g3799.t2 8820663 8829896 +
scaffold_0315 microsynteny match_part 20816 27345 67.8 + . ID=blk-205.2.Em0315g2a;Parent=blk-205;Target=g3800.t2 8832021 8835806 -
scaffold_0315 microsynteny match_part 36002 43613 107.0 - . ID=blk-205.3.Em0315g4a;Parent=blk-205;Target=g3799.t1 8820663 8828858 +
scaffold_0315 microsynteny match 2055 43613 3 + . ID=blk-206;Name=blk-206_to_scaffold_281;Target=scaffold_281 5585 8085
scaffold_0315 microsynteny match_part 2055 19874 66.2 + . ID=blk-206.1.Em0315g1a;Parent=blk-206;Target=g11908.t1 5585 8085 +
scaffold_0315 microsynteny match_part 20816 27345 64.7 + . ID=blk-206.2.Em0315g2a;Parent=blk-206;Target=g11908.t2 5585 8085 +
scaffold_0315 microsynteny match_part 36002 43613 128.0 - . ID=blk-206.3.Em0315g4a;Parent=blk-206;Target=g11908.t2 5585 8085 +
scaffold_0315 microsynteny match 2055 43613 3 + . ID=blk-207;Name=blk-207_to_scaffold_281;Target=scaffold_281 5585 8085
scaffold_0315 microsynteny match_part 2055 19874 66.2 + . ID=blk-207.1.Em0315g1a;Parent=blk-207;Target=g11908.t2 5585 8085 +
scaffold_0315 microsynteny match_part 20816 27345 64.7 + . ID=blk-207.2.Em0315g2a;Parent=blk-207;Target=g11908.t1 5585 8085 +
scaffold_0315 microsynteny match_part 36002 43613 129.0 - . ID=blk-207.3.Em0315g4a;Parent=blk-207;Target=g11908.t1 5585 8085 +
scaffold_0315 microsynteny match 2055 43613 3 + . ID=blk-208;Name=blk-208_to_scaffold_3;Target=scaffold_3 8820663 8829896
scaffold_0315 microsynteny match_part 2055 19874 66.2 + . ID=blk-208.1.Em0315g1a;Parent=blk-208;Target=g3799.t1 8820663 8828858 +
scaffold_0315 microsynteny match_part 20816 27345 67.8 + . ID=blk-208.2.Em0315g2a;Parent=blk-208;Target=g3800.t2 8832021 8835806 -
scaffold_0315 microsynteny match_part 36002 43613 107.0 - . ID=blk-208.3.Em0315g4a;Parent=blk-208;Target=g3799.t2 8820663 8829896 +
scaffold_0315 microsynteny match 2055 43613 3 + . ID=blk-209;Name=blk-209_to_scaffold_7;Target=scaffold_7 418525 423432
scaffold_0315 microsynteny match_part 2055 19874 63.9 + . ID=blk-209.1.Em0315g1a;Parent=blk-209;Target=g6702.t2 418525 423432 +
scaffold_0315 microsynteny match_part 20816 27345 63.9 + . ID=blk-209.2.Em0315g2a;Parent=blk-209;Target=g6702.t1 418525 423432 +
scaffold_0315 microsynteny match_part 36002 43613 73.2 - . ID=blk-209.3.Em0315g4a;Parent=blk-209;Target=g6702.t1 418525 423432 +
scaffold_0315 microsynteny match 2055 43613 3 + . ID=blk-210;Name=blk-210_to_scaffold_7;Target=scaffold_7 418525 423432
scaffold_0315 microsynteny match_part 2055 19874 63.9 + . ID=blk-210.1.Em0315g1a;Parent=blk-210;Target=g6702.t1 418525 423432 +
scaffold_0315 microsynteny match_part 20816 27345 63.9 + . ID=blk-210.2.Em0315g2a;Parent=blk-210;Target=g6702.t2 418525 423432 +
scaffold_0315 microsynteny match_part 36002 43613 73.2 - . ID=blk-210.3.Em0315g4a;Parent=blk-210;Target=g6702.t2 418525 423432 +
scaffold_0315 microsynteny match 2055 43613 3 + . ID=blk-211;Name=blk-211_to_scaffold_7;Target=scaffold_7 331955 347898
scaffold_0315 microsynteny match_part 2055 19874 63.9 + . ID=blk-211.1.Em0315g1a;Parent=blk-211;Target=g6694.t2 331955 347898 +
scaffold_0315 microsynteny match_part 20816 27345 72.8 + . ID=blk-211.2.Em0315g2a;Parent=blk-211;Target=g6694.t1 331955 347898 +
scaffold_0315 microsynteny match_part 36002 43613 97.8 - . ID=blk-211.3.Em0315g4a;Parent=blk-211;Target=g6694.t1 331955 347898 +
scaffold_0315 microsynteny match 2055 43613 3 + . ID=blk-212;Name=blk-212_to_scaffold_3;Target=scaffold_3 9169808 9176311
scaffold_0315 microsynteny match_part 2055 19874 60.8 + . ID=blk-212.1.Em0315g1a;Parent=blk-212;Target=g3831.t1 9169808 9176311 +
scaffold_0315 microsynteny match_part 20816 27345 60.5 + . ID=blk-212.2.Em0315g2a;Parent=blk-212;Target=g3831.t2 9171972 9176311 +
scaffold_0315 microsynteny match_part 36002 43613 105.0 - . ID=blk-212.3.Em0315g4a;Parent=blk-212;Target=g3831.t2 9171972 9176311 +
scaffold_0315 microsynteny match 2055 43613 3 + . ID=blk-213;Name=blk-213_to_scaffold_3;Target=scaffold_3 9171972 9176311
scaffold_0315 microsynteny match_part 2055 19874 60.5 + . ID=blk-213.1.Em0315g1a;Parent=blk-213;Target=g3831.t2 9171972 9176311 +
scaffold_0315 microsynteny match_part 20816 27345 61.2 + . ID=blk-213.2.Em0315g2a;Parent=blk-213;Target=g3831.t1 9169808 9176311 +
scaffold_0315 microsynteny match_part 36002 43613 105.0 - . ID=blk-213.3.Em0315g4a;Parent=blk-213;Target=g3831.t1 9169808 9176311 +
scaffold_0315 microsynteny match 2055 43613 3 + . ID=blk-214;Name=blk-214_to_scaffold_31;Target=scaffold_31 393183 398807
scaffold_0315 microsynteny match_part 2055 19874 60.1 + . ID=blk-214.1.Em0315g1a;Parent=blk-214;Target=g11008.t2 393183 400420 -
scaffold_0315 microsynteny match_part 20816 27345 53.1 + . ID=blk-214.2.Em0315g2a;Parent=blk-214;Target=g11008.t1 393183 398807 -
scaffold_0315 microsynteny match_part 36002 43613 95.9 - . ID=blk-214.3.Em0315g4a;Parent=blk-214;Target=g11008.t1 393183 398807 -
scaffold_0315 microsynteny match 2055 43613 3 + . ID=blk-215;Name=blk-215_to_scaffold_31;Target=scaffold_31 393183 400420
scaffold_0315 microsynteny match_part 2055 19874 60.1 + . ID=blk-215.1.Em0315g1a;Parent=blk-215;Target=g11008.t1 393183 398807 -
scaffold_0315 microsynteny match_part 20816 27345 53.1 + . ID=blk-215.2.Em0315g2a;Parent=blk-215;Target=g11008.t2 393183 400420 -
scaffold_0315 microsynteny match_part 36002 43613 95.9 - . ID=blk-215.3.Em0315g4a;Parent=blk-215;Target=g11008.t2 393183 400420 -
scaffold_0315 microsynteny match 2055 43613 3 + . ID=blk-216;Name=blk-216_to_scaffold_1;Target=scaffold_1 2151315 2158151
scaffold_0315 microsynteny match_part 2055 19874 58.9 + . ID=blk-216.1.Em0315g1a;Parent=blk-216;Target=g225.t1 2151315 2158151 -
scaffold_0315 microsynteny match_part 20816 27345 57.0 + . ID=blk-216.2.Em0315g2a;Parent=blk-216;Target=g225.t2 2151315 2158151 -
scaffold_0315 microsynteny match_part 36002 43613 108.0 - . ID=blk-216.3.Em0315g4a;Parent=blk-216;Target=g225.t2 2151315 2158151 -
scaffold_0315 microsynteny match 2055 43613 3 + . ID=blk-217;Name=blk-217_to_scaffold_1;Target=scaffold_1 2151315 2158151
scaffold_0315 microsynteny match_part 2055 19874 58.9 + . ID=blk-217.1.Em0315g1a;Parent=blk-217;Target=g225.t2 2151315 2158151 -
scaffold_0315 microsynteny match_part 20816 27345 57.0 + . ID=blk-217.2.Em0315g2a;Parent=blk-217;Target=g225.t1 2151315 2158151 -
scaffold_0315 microsynteny match_part 36002 43613 108.0 - . ID=blk-217.3.Em0315g4a;Parent=blk-217;Target=g225.t1 2151315 2158151 -
scaffold_0551 microsynteny match 8906 20094 3 + . ID=blk-218;Name=blk-218_to_scaffold_3;Target=scaffold_3 3105197 3109169
scaffold_0551 microsynteny match_part 8906 10636 268.0 - . ID=blk-218.1.Em0551g4a;Parent=blk-218;Target=g3114.t1 3105197 3109169 -
scaffold_0551 microsynteny match_part 13846 15528 271.0 + . ID=blk-218.2.Em0551g6a;Parent=blk-218;Target=g3114.t2 3105197 3109169 -
scaffold_0551 microsynteny match_part 15666 20094 272.0 + . ID=blk-218.3.Em0551g7a;Parent=blk-218;Target=g3114.t2 3105197 3109169 -
scaffold_0288 microsynteny match 1 29076 3 + . ID=blk-219;Name=blk-219_to_scaffold_14;Target=scaffold_14 650594 655741
scaffold_0288 microsynteny match_part 1 1806 110.0 - . ID=blk-219.1.Em0288g1a;Parent=blk-219;Target=g9145.t2 650594 655909 +
scaffold_0288 microsynteny match_part 4789 15836 588.0 - . ID=blk-219.2.Em0288g3a;Parent=blk-219;Target=g9145.t1 650594 655741 +
scaffold_0288 microsynteny match_part 18871 29076 593.0 - . ID=blk-219.3.Em0288g5a;Parent=blk-219;Target=g9145.t1 650594 655741 +
scaffold_0329 microsynteny match 1 19459 3 + . ID=blk-220;Name=blk-220_to_scaffold_2;Target=scaffold_2 2917052 2950140
scaffold_0329 microsynteny match_part 1 4486 141.0 - . ID=blk-220.1.Em0329g1a;Parent=blk-220;Target=g1961.t1 2917052 2929635 +
scaffold_0329 microsynteny match_part 4537 15206 292.0 - . ID=blk-220.2.Em0329g2a;Parent=blk-220;Target=g1963.t1 2936076 2938587 -
scaffold_0329 microsynteny match_part 15336 19459 210.0 + . ID=blk-220.3.Em0329g3a;Parent=blk-220;Target=g1964.t1 2941132 2950140 +
scaffold_0210 microsynteny match 20476 45486 3 + . ID=blk-221;Name=blk-221_to_scaffold_1;Target=scaffold_1 3590440 3596292
scaffold_0210 microsynteny match_part 20476 22177 97.1 + . ID=blk-221.1.Em0210g6a;Parent=blk-221;Target=g389.t1 3590440 3596292 -
scaffold_0210 microsynteny match_part 37116 37893 133.0 + . ID=blk-221.2.Em0210g8a;Parent=blk-221;Target=g389.t2 3590440 3596292 -
scaffold_0210 microsynteny match_part 44724 45486 132.0 - . ID=blk-221.3.Em0210g9a;Parent=blk-221;Target=g389.t2 3590440 3596292 -
scaffold_0036 microsynteny match 14766 59966 3 + . ID=blk-222;Name=blk-222_to_scaffold_5;Target=scaffold_5 1242947 1248070
scaffold_0036 microsynteny match_part 14766 20166 144.0 - . ID=blk-222.1.Em0036g3a;Parent=blk-222;Target=g5083.t2 1242947 1248070 -
scaffold_0036 microsynteny match_part 31876 40956 153.0 - . ID=blk-222.2.Em0036g5a;Parent=blk-222;Target=g5083.t1 1242947 1248070 -
scaffold_0036 microsynteny match_part 53984 59966 143.0 - . ID=blk-222.3.Em0036g7a;Parent=blk-222;Target=g5083.t1 1242947 1248070 -
scaffold_0044 microsynteny match 188242 234296 3 - . ID=blk-223;Name=blk-223_to_scaffold_3;Target=scaffold_3 4830995 4832608
scaffold_0044 microsynteny match_part 188242 192106 320.0 - . ID=blk-223.1.Em0044g24a;Parent=blk-223;Target=g3334.t1 4832608 4836211 -
scaffold_0044 microsynteny match_part 193096 212463 818.0 + . ID=blk-223.2.Em0044g25a;Parent=blk-223;Target=g3333.t2 4822442 4830995 +
scaffold_0044 microsynteny match_part 216307 234296 896.0 - . ID=blk-223.3.Em0044g27a;Parent=blk-223;Target=g3333.t1 4822442 4830995 +
scaffold_0019 microsynteny match 558736 596147 3 + . ID=blk-224;Name=blk-224_to_scaffold_12;Target=scaffold_12 1127509 1171815
scaffold_0019 microsynteny match_part 558736 573470 580.0 + . ID=blk-224.1.Em0019g103a;Parent=blk-224;Target=g8783.t1 1127509 1131160 +
scaffold_0019 microsynteny match_part 573482 574426 98.2 - . ID=blk-224.2.Em0019g104a;Parent=blk-224;Target=g8784.t1 1133496 1138327 -
scaffold_0019 microsynteny match_part 589606 596147 61.6 + . ID=blk-224.3.Em0019g106a;Parent=blk-224;Target=g8788.t1 1166831 1171815 +
scaffold_0019 microsynteny match 606972 615893 3 + . ID=blk-225;Name=blk-225_to_scaffold_3;Target=scaffold_3 3105197 3109169
scaffold_0019 microsynteny match_part 606972 608716 268.0 - . ID=blk-225.1.Em0019g109a;Parent=blk-225;Target=g3114.t1 3105197 3109169 -
scaffold_0019 microsynteny match_part 611746 613414 246.0 + . ID=blk-225.2.Em0019g111a;Parent=blk-225;Target=g3114.t2 3105197 3109169 -
scaffold_0019 microsynteny match_part 613586 615893 253.0 + . ID=blk-225.3.Em0019g112a;Parent=blk-225;Target=g3114.t2 3105197 3109169 -
scaffold_0019 microsynteny match 876148 895627 3 + . ID=blk-226;Name=blk-226_to_scaffold_1;Target=scaffold_1 11561747 11579656
scaffold_0019 microsynteny match_part 876148 883166 328.0 - . ID=blk-226.1.Em0019g159a;Parent=blk-226;Target=g1415.t1 11561747 11565006 -
scaffold_0019 microsynteny match_part 883266 885892 216.0 + . ID=blk-226.2.Em0019g160a;Parent=blk-226;Target=g1416.t1 11565755 11569485 +
scaffold_0019 microsynteny match_part 890596 895627 163.0 + . ID=blk-226.3.Em0019g162a;Parent=blk-226;Target=g1418.t1 11574677 11579656 +
scaffold_0019 microsynteny match 1075242 1084145 3 - . ID=blk-227;Name=blk-227_to_scaffold_12;Target=scaffold_12 1150521 1153849
scaffold_0019 microsynteny match_part 1075242 1078171 164.0 - . ID=blk-227.1.Em0019g204a;Parent=blk-227;Target=g8787.t2 1153849 1157724 +
scaffold_0019 microsynteny match_part 1078222 1082111 229.0 - . ID=blk-227.2.Em0019g205a;Parent=blk-227;Target=g8787.t1 1153849 1157724 +
scaffold_0019 microsynteny match_part 1082441 1084145 61.2 + . ID=blk-227.3.Em0019g206a;Parent=blk-227;Target=g8786.t1 1146251 1150521 -
scaffold_0019 microsynteny match 1605658 1619502 3 - . ID=blk-228;Name=blk-228_to_scaffold_12;Target=scaffold_12 922163 943892
scaffold_0019 microsynteny match_part 1605658 1609752 236.0 - . ID=blk-228.1.Em0019g297a;Parent=blk-228;Target=g8752.t1 943892 947947 +
scaffold_0019 microsynteny match_part 1609852 1614659 428.0 + . ID=blk-228.2.Em0019g298a;Parent=blk-228;Target=g8749.t2 922472 927721 -
scaffold_0019 microsynteny match_part 1617033 1619502 186.0 - . ID=blk-228.3.Em0019g300a;Parent=blk-228;Target=g8748.t1 920631 922163 +
scaffold_0019 microsynteny match 1621814 1647032 3 + . ID=blk-229;Name=blk-229_to_scaffold_1;Target=scaffold_1 11439510 11462586
scaffold_0019 microsynteny match_part 1621814 1630442 111.0 - . ID=blk-229.1.Em0019g302a;Parent=blk-229;Target=g1397.t3 11439510 11444610 -
scaffold_0019 microsynteny match_part 1640142 1641236 216.0 + . ID=blk-229.2.Em0019g304a;Parent=blk-229;Target=g1398.t1 11450325 11454095 +
scaffold_0019 microsynteny match_part 1644163 1647032 95.1 - . ID=blk-229.3.Em0019g306a;Parent=blk-229;Target=g1399.t1 11455559 11462586 -
scaffold_0019 microsynteny match 1818542 1842693 3 + . ID=blk-230;Name=blk-230_to_scaffold_7;Target=scaffold_7 1555221 1578454
scaffold_0019 microsynteny match_part 1818542 1824741 139.0 + . ID=blk-230.1.Em0019g337a;Parent=blk-230;Target=g6818.t1 1555221 1578454 +
scaffold_0019 microsynteny match_part 1825986 1832382 125.0 - . ID=blk-230.2.Em0019g338a;Parent=blk-230;Target=g6818.t2 1555221 1578454 +
scaffold_0019 microsynteny match_part 1836202 1842693 132.0 + . ID=blk-230.3.Em0019g340a;Parent=blk-230;Target=g6818.t2 1555221 1578454 +
scaffold_0019 microsynteny match 3402687 3419446 3 + . ID=blk-231;Name=blk-231_to_scaffold_34;Target=scaffold_34 55308 71886
scaffold_0019 microsynteny match_part 3402687 3406436 503.0 - . ID=blk-231.1.Em0019g559a;Parent=blk-231;Target=g11126.t1 55308 59070 +
scaffold_0019 microsynteny match_part 3406656 3410060 332.0 + . ID=blk-231.2.Em0019g560a;Parent=blk-231;Target=g11129.t2 72368 79868 -
scaffold_0019 microsynteny match_part 3410064 3419446 314.0 - . ID=blk-231.3.Em0019g561a;Parent=blk-231;Target=g11128.t2 65052 71886 +
scaffold_0019 microsynteny match 3454805 3469876 3 + . ID=blk-232;Name=blk-232_to_scaffold_34;Target=scaffold_34 55308 71886
scaffold_0019 microsynteny match_part 3454805 3458556 503.0 - . ID=blk-232.1.Em0019g568a;Parent=blk-232;Target=g11126.t1 55308 59070 +
scaffold_0019 microsynteny match_part 3458776 3462180 332.0 + . ID=blk-232.2.Em0019g569a;Parent=blk-232;Target=g11129.t2 72368 79868 -
scaffold_0019 microsynteny match_part 3462189 3469876 311.0 - . ID=blk-232.3.Em0019g570a;Parent=blk-232;Target=g11128.t2 65052 71886 +
scaffold_0019 microsynteny match 3521587 3534860 4 - . ID=blk-233;Name=blk-233_to_scaffold_1;Target=scaffold_1 12995988 13029577
scaffold_0019 microsynteny match_part 3521587 3522226 107.0 - . ID=blk-233.1.Em0019g580a;Parent=blk-233;Target=g1568.t1 13029577 13031191 -
scaffold_0019 microsynteny match_part 3522326 3527960 437.0 + . ID=blk-233.2.Em0019g581a;Parent=blk-233;Target=g1567.t2 13024418 13028796 +
scaffold_0019 microsynteny match_part 3529106 3530470 175.0 + . ID=blk-233.3.Em0019g583a;Parent=blk-233;Target=g1565.t1 13018154 13020075 +
scaffold_0019 microsynteny match_part 3531386 3534860 56.6 + . ID=blk-233.4.Em0019g585a;Parent=blk-233;Target=g1563.t1 12990357 12995988 +
scaffold_0019 microsynteny match 3737065 3757704 3 + . ID=blk-234;Name=blk-234_to_scaffold_34;Target=scaffold_34 91007 131374
scaffold_0019 microsynteny match_part 3737065 3742034 397.0 - . ID=blk-234.1.Em0019g633a;Parent=blk-234;Target=g11133.t2 91007 98132 -
scaffold_0019 microsynteny match_part 3742147 3754504 75.5 - . ID=blk-234.2.Em0019g634a;Parent=blk-234;Target=g11135.t1 115017 131374 -
scaffold_0019 microsynteny match_part 3754565 3757704 121.0 - . ID=blk-234.3.Em0019g635a;Parent=blk-234;Target=g11135.t1 115017 131374 -
scaffold_0019 microsynteny match 4049301 4062818 3 - . ID=blk-235;Name=blk-235_to_scaffold_6;Target=scaffold_6 1811242 1813914
scaffold_0019 microsynteny match_part 4049301 4050414 112.0 - . ID=blk-235.1.Em0019g701a;Parent=blk-235;Target=g6162.t2 1813914 1817110 +
scaffold_0019 microsynteny match_part 4050514 4053458 57.8 + . ID=blk-235.2.Em0019g702a;Parent=blk-235;Target=g6160.t1 1792970 1794614 -
scaffold_0019 microsynteny match_part 4054974 4062818 47.4 + . ID=blk-235.3.Em0019g703a;Parent=blk-235;Target=g6161.t2 1797134 1811242 +
scaffold_0019 microsynteny match 4795609 4808174 3 + . ID=blk-236;Name=blk-236_to_scaffold_6;Target=scaffold_6 947348 955893
scaffold_0019 microsynteny match_part 4795609 4801894 275.0 - . ID=blk-236.1.Em0019g838a;Parent=blk-236;Target=g6023.t2 947348 951155 -
scaffold_0019 microsynteny match_part 4801994 4804424 244.0 + . ID=blk-236.2.Em0019g839a;Parent=blk-236;Target=g6025.t1 956947 959560 -
scaffold_0019 microsynteny match_part 4804428 4808174 211.0 - . ID=blk-236.3.Em0019g840a;Parent=blk-236;Target=g6024.t2 953150 955893 +
scaffold_0019 microsynteny match 4931535 5011425 4 - . ID=blk-237;Name=blk-237_to_scaffold_6;Target=scaffold_6 1063108 1068284
scaffold_0019 microsynteny match_part 4931535 4935524 262.0 + . ID=blk-237.1.Em0019g864a;Parent=blk-237;Target=g6045.t2 1068284 1069509 +
scaffold_0019 microsynteny match_part 4941814 4946095 65.1 - . ID=blk-237.2.Em0019g866a;Parent=blk-237;Target=g6044.t1 1043896 1063108 +
scaffold_0019 microsynteny match_part 4953354 4981745 64.3 - . ID=blk-237.3.Em0019g868a;Parent=blk-237;Target=g6044.t1 1043896 1063108 +
scaffold_0019 microsynteny match_part 4990886 5011425 51.2 - . ID=blk-237.4.Em0019g871a;Parent=blk-237;Target=g6044.t1 1043896 1063108 +
scaffold_0019 microsynteny match 5156799 5174865 3 + . ID=blk-238;Name=blk-238_to_scaffold_5;Target=scaffold_5 2338254 2340766
scaffold_0019 microsynteny match_part 5156799 5159355 144.0 - . ID=blk-238.1.Em0019g899a;Parent=blk-238;Target=g5211.t2 2338254 2340766 +
scaffold_0019 microsynteny match_part 5164037 5166445 49.7 - . ID=blk-238.2.Em0019g901a;Parent=blk-238;Target=g5211.t1 2338254 2340766 +
scaffold_0019 microsynteny match_part 5172396 5174865 80.9 - . ID=blk-238.3.Em0019g903a;Parent=blk-238;Target=g5211.t1 2338254 2340766 +
scaffold_0019 microsynteny match 5318316 5340772 3 + . ID=blk-239;Name=blk-239_to_scaffold_1;Target=scaffold_1 5015946 5020279
scaffold_0019 microsynteny match_part 5318316 5319775 98.6 - . ID=blk-239.1.Em0019g920a;Parent=blk-239;Target=g551.t2 5015946 5019662 -
scaffold_0019 microsynteny match_part 5334305 5335657 87.8 + . ID=blk-239.2.Em0019g922a;Parent=blk-239;Target=g551.t1 5015946 5020279 -
scaffold_0019 microsynteny match_part 5339095 5340772 100.0 + . ID=blk-239.3.Em0019g924a;Parent=blk-239;Target=g551.t1 5015946 5020279 -
scaffold_0019 microsynteny match 5737564 5760355 5 + . ID=blk-240;Name=blk-240_to_scaffold_3;Target=scaffold_3 504560 510356
scaffold_0019 microsynteny match_part 5737564 5738595 214.0 - . ID=blk-240.1.Em0019g968a;Parent=blk-240;Target=g2824.t1 504560 510356 -
scaffold_0019 microsynteny match_part 5747146 5747855 167.0 - . ID=blk-240.2.Em0019g970a;Parent=blk-240;Target=g2824.t2 509100 510356 -
scaffold_0019 microsynteny match_part 5753916 5754655 166.0 - . ID=blk-240.3.Em0019g971a;Parent=blk-240;Target=g2824.t2 509100 510356 -
scaffold_0019 microsynteny match_part 5757367 5758175 167.0 - . ID=blk-240.4.Em0019g972a;Parent=blk-240;Target=g2824.t2 509100 510356 -
scaffold_0019 microsynteny match_part 5759556 5760355 166.0 - . ID=blk-240.5.Em0019g973a;Parent=blk-240;Target=g2824.t2 509100 510356 -
scaffold_0019 microsynteny match 6597630 6632189 7 + . ID=blk-241;Name=blk-241_to_scaffold_1;Target=scaffold_1 11833211 11876685
scaffold_0019 microsynteny match_part 6597630 6601569 712.0 - . ID=blk-241.1.Em0019g1058a;Parent=blk-241;Target=g1452.t1 11833211 11841211 -
scaffold_0019 microsynteny match_part 6601929 6609220 495.0 + . ID=blk-241.2.Em0019g1059a;Parent=blk-241;Target=g1453.t2 11843540 11847601 +
scaffold_0019 microsynteny match_part 6609262 6610279 164.0 - . ID=blk-241.3.Em0019g1060a;Parent=blk-241;Target=g1454.t1 11848601 11849367 -
scaffold_0019 microsynteny match_part 6610379 6611213 289.0 + . ID=blk-241.4.Em0019g1061a;Parent=blk-241;Target=g1450.t2 11823098 11826366 -
scaffold_0019 microsynteny match_part 6611829 6613369 144.0 - . ID=blk-241.5.Em0019g1062a;Parent=blk-241;Target=g1455.t1 11850690 11853163 +
scaffold_0019 microsynteny match_part 6613469 6617840 53.5 + . ID=blk-241.6.Em0019g1063a;Parent=blk-241;Target=g1457.t2 11861072 11868062 +
scaffold_0019 microsynteny match_part 6617887 6632189 856.0 - . ID=blk-241.7.Em0019g1064a;Parent=blk-241;Target=g1458.t2 11868555 11876685 -
scaffold_0341 microsynteny match 1 40367 3 + . ID=blk-242;Name=blk-242_to_scaffold_2;Target=scaffold_2 8128926 8155619
scaffold_0341 microsynteny match_part 1 8130 87.8 + . ID=blk-242.1.Em0341g1a;Parent=blk-242;Target=g2587.t2 8128926 8155619 -
scaffold_0341 microsynteny match_part 13406 33460 1274.0 + . ID=blk-242.2.Em0341g3a;Parent=blk-242;Target=g2587.t1 8128926 8155619 -
scaffold_0341 microsynteny match_part 33516 40367 336.0 + . ID=blk-242.3.Em0341g4a;Parent=blk-242;Target=g2587.t1 8128926 8155619 -
scaffold_0341 microsynteny match 1 40367 3 + . ID=blk-243;Name=blk-243_to_scaffold_2;Target=scaffold_2 8128926 8155619
scaffold_0341 microsynteny match_part 1 8130 87.8 + . ID=blk-243.1.Em0341g1a;Parent=blk-243;Target=g2587.t1 8128926 8155619 -
scaffold_0341 microsynteny match_part 13406 33460 1249.0 + . ID=blk-243.2.Em0341g3a;Parent=blk-243;Target=g2587.t2 8128926 8155619 -
scaffold_0341 microsynteny match_part 33516 40367 336.0 + . ID=blk-243.3.Em0341g4a;Parent=blk-243;Target=g2587.t2 8128926 8155619 -
scaffold_0250 microsynteny match 1136 45091 3 + . ID=blk-244;Name=blk-244_to_scaffold_3;Target=scaffold_3 7793717 7799385
scaffold_0250 microsynteny match_part 1136 9021 103.0 + . ID=blk-244.1.Em0250g1a;Parent=blk-244;Target=g3668.t1 7793717 7799385 +
scaffold_0250 microsynteny match_part 27626 31072 64.7 + . ID=blk-244.2.Em0250g3a;Parent=blk-244;Target=g3667.t1 7779048 7786216 -
scaffold_0250 microsynteny match_part 39116 45091 82.0 + . ID=blk-244.3.Em0250g4a;Parent=blk-244;Target=g3668.t2 7793717 7799385 +
scaffold_0250 microsynteny match 1136 45091 3 + . ID=blk-245;Name=blk-245_to_scaffold_3;Target=scaffold_3 7793717 7799385
scaffold_0250 microsynteny match_part 1136 9021 103.0 + . ID=blk-245.1.Em0250g1a;Parent=blk-245;Target=g3668.t2 7793717 7799385 +
scaffold_0250 microsynteny match_part 27626 31072 64.7 + . ID=blk-245.2.Em0250g3a;Parent=blk-245;Target=g3667.t1 7779048 7786216 -
scaffold_0250 microsynteny match_part 39116 45091 82.0 + . ID=blk-245.3.Em0250g4a;Parent=blk-245;Target=g3668.t1 7793717 7799385 +
scaffold_0075 microsynteny match 18820 67782 5 + . ID=blk-246;Name=blk-246_to_scaffold_14;Target=scaffold_14 1161698 1187827
scaffold_0075 microsynteny match_part 18820 26196 55.1 - . ID=blk-246.1.Em0075g3a;Parent=blk-246;Target=g9202.t1 1161698 1171678 -
scaffold_0075 microsynteny match_part 31793 34556 40.8 - . ID=blk-246.2.Em0075g4a;Parent=blk-246;Target=g9203.t1 1176625 1187827 +
scaffold_0075 microsynteny match_part 41206 44037 60.5 + . ID=blk-246.3.Em0075g5a;Parent=blk-246;Target=g9203.t1 1176625 1187827 +
scaffold_0075 microsynteny match_part 56326 58255 65.9 + . ID=blk-246.4.Em0075g7a;Parent=blk-246;Target=g9202.t2 1161698 1171678 -
scaffold_0075 microsynteny match_part 65766 67782 65.9 + . ID=blk-246.5.Em0075g9a;Parent=blk-246;Target=g9203.t1 1176625 1187827 +
scaffold_0088 microsynteny match 20233 37764 3 + . ID=blk-247;Name=blk-247_to_scaffold_12;Target=scaffold_12 488855 517179
scaffold_0088 microsynteny match_part 20233 21316 164.0 - . ID=blk-247.1.Em0088g7a;Parent=blk-247;Target=g8682.t2 488855 490322 +
scaffold_0088 microsynteny match_part 24301 26776 292.0 - . ID=blk-247.2.Em0088g9a;Parent=blk-247;Target=g8685.t2 507864 509327 -
scaffold_0088 microsynteny match_part 26876 37764 94.7 + . ID=blk-247.3.Em0088g10a;Parent=blk-247;Target=g8686.t2 512844 517179 +
scaffold_0678 microsynteny match 885 23448 3 + . ID=blk-248;Name=blk-248_to_scaffold_11;Target=scaffold_11 1127013 1131429
scaffold_0678 microsynteny match_part 885 2866 69.7 - . ID=blk-248.1.Em0678g1a;Parent=blk-248;Target=g8443.t2 1127013 1131429 -
scaffold_0678 microsynteny match_part 6393 19116 45.4 - . ID=blk-248.2.Em0678g3a;Parent=blk-248;Target=g8443.t1 1127013 1131429 -
scaffold_0678 microsynteny match_part 20966 23448 42.7 + . ID=blk-248.3.Em0678g5a;Parent=blk-248;Target=g8443.t1 1127013 1131429 -
scaffold_0678 microsynteny match 885 23448 3 + . ID=blk-249;Name=blk-249_to_scaffold_11;Target=scaffold_11 1127013 1131429
scaffold_0678 microsynteny match_part 885 2866 55.5 - . ID=blk-249.1.Em0678g1a;Parent=blk-249;Target=g8443.t1 1127013 1131429 -
scaffold_0678 microsynteny match_part 6393 19116 59.3 - . ID=blk-249.2.Em0678g3a;Parent=blk-249;Target=g8443.t2 1127013 1131429 -
scaffold_0678 microsynteny match_part 20966 23448 53.5 + . ID=blk-249.3.Em0678g5a;Parent=blk-249;Target=g8443.t2 1127013 1131429 -
scaffold_0179 microsynteny match 1 4388 3 + . ID=blk-250;Name=blk-250_to_scaffold_7;Target=scaffold_7 3993766 4005370
scaffold_0179 microsynteny match_part 1 1237 150.0 + . ID=blk-250.1.Em0179g1a;Parent=blk-250;Target=g7115.t1 3993766 3999911 -
scaffold_0179 microsynteny match_part 1643 2286 185.0 - . ID=blk-250.2.Em0179g2a;Parent=blk-250;Target=g7113.t1 3974541 3975507 +
scaffold_0179 microsynteny match_part 2706 4388 127.0 + . ID=blk-250.3.Em0179g3a;Parent=blk-250;Target=g7116.t1 4001717 4005370 -
scaffold_0172 microsynteny match 10686 66856 4 + . ID=blk-251;Name=blk-251_to_scaffold_4;Target=scaffold_4 4370398 4372199
scaffold_0172 microsynteny match_part 10686 11776 67.0 + . ID=blk-251.1.Em0172g2a;Parent=blk-251;Target=g4468.t1 4370398 4372199 +
scaffold_0172 microsynteny match_part 29430 39696 60.1 - . ID=blk-251.2.Em0172g4a;Parent=blk-251;Target=g4468.t2 4370398 4372199 +
scaffold_0172 microsynteny match_part 44686 45995 61.6 + . ID=blk-251.3.Em0172g5a;Parent=blk-251;Target=g4468.t2 4370398 4372199 +
scaffold_0172 microsynteny match_part 65902 66856 63.5 - . ID=blk-251.4.Em0172g7a;Parent=blk-251;Target=g4468.t2 4370398 4372199 +
scaffold_0172 microsynteny match 10686 66856 5 + . ID=blk-252;Name=blk-252_to_scaffold_4;Target=scaffold_4 4370398 4372199
scaffold_0172 microsynteny match_part 10686 11776 65.1 + . ID=blk-252.1.Em0172g2a;Parent=blk-252;Target=g4468.t2 4370398 4372199 +
scaffold_0172 microsynteny match_part 29430 39696 63.2 - . ID=blk-252.2.Em0172g4a;Parent=blk-252;Target=g4468.t1 4370398 4372199 +
scaffold_0172 microsynteny match_part 44686 45995 65.9 + . ID=blk-252.3.Em0172g5a;Parent=blk-252;Target=g4468.t1 4370398 4372199 +
scaffold_0172 microsynteny match_part 51396 53657 40.4 + . ID=blk-252.4.Em0172g6a;Parent=blk-252;Target=g4468.t1 4370398 4372199 +
scaffold_0172 microsynteny match_part 65902 66856 67.8 - . ID=blk-252.5.Em0172g7a;Parent=blk-252;Target=g4468.t1 4370398 4372199 +
scaffold_0177 microsynteny match 37766 50627 3 + . ID=blk-253;Name=blk-253_to_scaffold_1;Target=scaffold_1 9060263 9067333
scaffold_0177 microsynteny match_part 37766 40930 149.0 + . ID=blk-253.1.Em0177g2a;Parent=blk-253;Target=g1070.t1 9060263 9067333 +
scaffold_0177 microsynteny match_part 41076 45910 73.2 + . ID=blk-253.2.Em0177g3a;Parent=blk-253;Target=g1070.t2 9060263 9067333 +
scaffold_0177 microsynteny match_part 48726 50627 53.1 + . ID=blk-253.3.Em0177g4a;Parent=blk-253;Target=g1070.t2 9060263 9067333 +
scaffold_0144 microsynteny match 19296 33112 3 + . ID=blk-254;Name=blk-254_to_scaffold_12;Target=scaffold_12 920631 947947
scaffold_0144 microsynteny match_part 19296 21740 168.0 + . ID=blk-254.1.Em0144g3a;Parent=blk-254;Target=g8748.t1 920631 922163 +
scaffold_0144 microsynteny match_part 24338 28916 513.0 - . ID=blk-254.2.Em0144g5a;Parent=blk-254;Target=g8749.t2 922472 927721 -
scaffold_0144 microsynteny match_part 29016 33112 236.0 + . ID=blk-254.3.Em0144g6a;Parent=blk-254;Target=g8752.t1 943892 947947 +
scaffold_0146 microsynteny match 10819 48846 3 + . ID=blk-255;Name=blk-255_to_scaffold_1;Target=scaffold_1 1045997 1071268
scaffold_0146 microsynteny match_part 10819 16246 44.3 - . ID=blk-255.1.Em0146g2a;Parent=blk-255;Target=g89.t2 1045997 1071268 +
scaffold_0146 microsynteny match_part 29616 35624 44.7 + . ID=blk-255.2.Em0146g4a;Parent=blk-255;Target=g89.t1 1046006 1071268 +
scaffold_0146 microsynteny match_part 45692 48846 44.7 - . ID=blk-255.3.Em0146g5a;Parent=blk-255;Target=g89.t1 1046006 1071268 +
scaffold_0024 microsynteny match 1134757 1275372 9 - . ID=blk-256;Name=blk-256_to_scaffold_287;Target=scaffold_287 5106 5166
scaffold_0024 microsynteny match_part 1134757 1135952 56.6 - . ID=blk-256.1.Em0024g105a;Parent=blk-256;Target=g11912.t1 5166 7089 -
scaffold_0024 microsynteny match_part 1136252 1140406 104.0 + . ID=blk-256.2.Em0024g106a;Parent=blk-256;Target=g11911.t1 1427 5106 -
scaffold_0024 microsynteny match_part 1140435 1143772 72.4 - . ID=blk-256.3.Em0024g107a;Parent=blk-256;Target=g11911.t1 1427 5106 -
scaffold_0024 microsynteny match_part 1149072 1159860 73.6 + . ID=blk-256.4.Em0024g109a;Parent=blk-256;Target=g11911.t1 1427 5106 -
scaffold_0024 microsynteny match_part 1161432 1165443 67.0 + . ID=blk-256.5.Em0024g110a;Parent=blk-256;Target=g11911.t1 1427 5106 -
scaffold_0024 microsynteny match_part 1172002 1176062 46.6 - . ID=blk-256.6.Em0024g111a;Parent=blk-256;Target=g11911.t1 1427 5106 -
scaffold_0024 microsynteny match_part 1201262 1221957 181.0 + . ID=blk-256.7.Em0024g113a;Parent=blk-256;Target=g11911.t1 1427 5106 -
scaffold_0024 microsynteny match_part 1243409 1248452 182.0 - . ID=blk-256.8.Em0024g115a;Parent=blk-256;Target=g11911.t1 1427 5106 -
scaffold_0024 microsynteny match_part 1270383 1275372 194.0 - . ID=blk-256.9.Em0024g117a;Parent=blk-256;Target=g11911.t1 1427 5106 -
scaffold_0024 microsynteny match 2534634 2570656 3 - . ID=blk-257;Name=blk-257_to_scaffold_18;Target=scaffold_18 287119 288228
scaffold_0024 microsynteny match_part 2534634 2536926 217.0 - . ID=blk-257.1.Em0024g243a;Parent=blk-257;Target=g9849.t1 288228 290044 -
scaffold_0024 microsynteny match_part 2541456 2548108 363.0 + . ID=blk-257.2.Em0024g244a;Parent=blk-257;Target=g9848.t1 283947 287119 +
scaffold_0024 microsynteny match_part 2561769 2570656 63.2 - . ID=blk-257.3.Em0024g247a;Parent=blk-257;Target=g9848.t2 283968 287119 +
scaffold_0024 microsynteny match 3059656 3116566 5 - . ID=blk-258;Name=blk-258_to_scaffold_1;Target=scaffold_1 10704513 10718108
scaffold_0024 microsynteny match_part 3059656 3063360 85.9 + . ID=blk-258.1.Em0024g315a;Parent=blk-258;Target=g1312.t2 10718108 10727536 +
scaffold_0024 microsynteny match_part 3068846 3073710 50.4 + . ID=blk-258.2.Em0024g316a;Parent=blk-258;Target=g1312.t1 10718108 10727536 +
scaffold_0024 microsynteny match_part 3084927 3092426 58.9 - . ID=blk-258.3.Em0024g318a;Parent=blk-258;Target=g1310.t1 10702051 10704513 -
scaffold_0024 microsynteny match_part 3094884 3099106 44.7 - . ID=blk-258.4.Em0024g319a;Parent=blk-258;Target=g1310.t1 10702051 10704513 -
scaffold_0024 microsynteny match_part 3099395 3116566 137.0 - . ID=blk-258.5.Em0024g320a;Parent=blk-258;Target=g1310.t1 10702051 10704513 -
scaffold_0022 microsynteny match 1 20086 3 + . ID=blk-259;Name=blk-259_to_scaffold_3;Target=scaffold_3 3497073 3503439
scaffold_0022 microsynteny match_part 1 2869 135.0 + . ID=blk-259.1.Em0022g1a;Parent=blk-259;Target=g3173.t1 3497073 3500011 -
scaffold_0022 microsynteny match_part 7126 14601 184.0 + . ID=blk-259.2.Em0022g2a;Parent=blk-259;Target=g3173.t2 3497073 3503439 -
scaffold_0022 microsynteny match_part 16856 20086 124.0 + . ID=blk-259.3.Em0022g3a;Parent=blk-259;Target=g3173.t2 3497073 3503439 -
scaffold_0022 microsynteny match 558224 602877 4 + . ID=blk-260;Name=blk-260_to_scaffold_12;Target=scaffold_12 1073047 1074722
scaffold_0022 microsynteny match_part 558224 561653 113.0 + . ID=blk-260.1.Em0022g68a;Parent=blk-260;Target=g8773.t2 1073047 1074722 -
scaffold_0022 microsynteny match_part 577484 581734 113.0 - . ID=blk-260.2.Em0022g70a;Parent=blk-260;Target=g8773.t1 1073047 1074722 -
scaffold_0022 microsynteny match_part 600214 601517 47.0 + . ID=blk-260.3.Em0022g71a;Parent=blk-260;Target=g8773.t1 1073047 1074722 -
scaffold_0022 microsynteny match_part 601654 602877 38.5 + . ID=blk-260.4.Em0022g72a;Parent=blk-260;Target=g8773.t1 1073047 1074722 -
scaffold_0022 microsynteny match 1172873 1190763 3 + . ID=blk-261;Name=blk-261_to_scaffold_5;Target=scaffold_5 4420323 4436741
scaffold_0022 microsynteny match_part 1172873 1183119 960.0 - . ID=blk-261.1.Em0022g159a;Parent=blk-261;Target=g5432.t2 4420323 4428940 +
scaffold_0022 microsynteny match_part 1183182 1184769 146.0 - . ID=blk-261.2.Em0022g160a;Parent=blk-261;Target=g5436.t1 4457255 4461447 -
scaffold_0022 microsynteny match_part 1184969 1190763 116.0 + . ID=blk-261.3.Em0022g161a;Parent=blk-261;Target=g5433.t1 4431332 4436741 +
scaffold_0022 microsynteny match 1323989 1344546 3 - . ID=blk-262;Name=blk-262_to_scaffold_13;Target=scaffold_13 1311052 1314354
scaffold_0022 microsynteny match_part 1323989 1326408 70.1 + . ID=blk-262.1.Em0022g185a;Parent=blk-262;Target=g9014.t1 1314354 1316396 -
scaffold_0022 microsynteny match_part 1335459 1342372 60.5 + . ID=blk-262.2.Em0022g187a;Parent=blk-262;Target=g9013.t1 1308626 1311052 -
scaffold_0022 microsynteny match_part 1342649 1344546 48.1 + . ID=blk-262.3.Em0022g188a;Parent=blk-262;Target=g9013.t1 1308626 1311052 -
scaffold_0022 microsynteny match 2133446 2155915 3 - . ID=blk-263;Name=blk-263_to_scaffold_3;Target=scaffold_3 3794067 3797118
scaffold_0022 microsynteny match_part 2133446 2141705 188.0 - . ID=blk-263.1.Em0022g354a;Parent=blk-263;Target=g3206.t1 3797118 3799945 -
scaffold_0022 microsynteny match_part 2141777 2144755 119.0 - . ID=blk-263.2.Em0022g355a;Parent=blk-263;Target=g3205.t1 3788309 3793959 -
scaffold_0022 microsynteny match_part 2145666 2155915 1092.0 - . ID=blk-263.3.Em0022g356a;Parent=blk-263;Target=g3205.t2 3788309 3794067 -
scaffold_0022 microsynteny match 2257513 2278219 3 - . ID=blk-264;Name=blk-264_to_scaffold_287;Target=scaffold_287 5106 5166
scaffold_0022 microsynteny match_part 2257513 2259529 154.0 - . ID=blk-264.1.Em0022g373a;Parent=blk-264;Target=g11912.t1 5166 7089 -
scaffold_0022 microsynteny match_part 2265680 2269639 105.0 - . ID=blk-264.2.Em0022g375a;Parent=blk-264;Target=g11911.t1 1427 5106 -
scaffold_0022 microsynteny match_part 2275131 2278219 163.0 - . ID=blk-264.3.Em0022g377a;Parent=blk-264;Target=g11911.t1 1427 5106 -
scaffold_0022 microsynteny match 2471109 2485929 3 + . ID=blk-265;Name=blk-265_to_scaffold_5;Target=scaffold_5 2219133 2243223
scaffold_0022 microsynteny match_part 2471109 2473343 457.0 + . ID=blk-265.1.Em0022g406a;Parent=blk-265;Target=g5195.t1 2219133 2222019 -
scaffold_0022 microsynteny match_part 2473345 2474469 51.2 - . ID=blk-265.2.Em0022g407a;Parent=blk-265;Target=g5194.t1 2217085 2217532 +
scaffold_0022 microsynteny match_part 2474856 2485929 853.0 - . ID=blk-265.3.Em0022g408a;Parent=blk-265;Target=g5198.t1 2238853 2243223 +
scaffold_0022 microsynteny match 5144528 5200917 3 - . ID=blk-266;Name=blk-266_to_scaffold_5;Target=scaffold_5 4915061 4925454
scaffold_0022 microsynteny match_part 5144528 5152985 157.0 - . ID=blk-266.1.Em0022g742a;Parent=blk-266;Target=g5465.t1 4925454 4928635 -
scaffold_0022 microsynteny match_part 5161035 5164769 49.3 + . ID=blk-266.2.Em0022g744a;Parent=blk-266;Target=g5464.t1 4903706 4915061 -
scaffold_0022 microsynteny match_part 5195155 5200917 128.0 + . ID=blk-266.3.Em0022g747a;Parent=blk-266;Target=g5464.t1 4903706 4915061 -
scaffold_0022 microsynteny match 5830150 5852964 3 - . ID=blk-267;Name=blk-267_to_scaffold_287;Target=scaffold_287 5106 5166
scaffold_0022 microsynteny match_part 5830150 5835399 112.0 + . ID=blk-267.1.Em0022g808a;Parent=blk-267;Target=g11912.t1 5166 7089 -
scaffold_0022 microsynteny match_part 5837670 5841831 140.0 + . ID=blk-267.2.Em0022g809a;Parent=blk-267;Target=g11911.t1 1427 5106 -
scaffold_0022 microsynteny match_part 5850690 5852964 195.0 + . ID=blk-267.3.Em0022g812a;Parent=blk-267;Target=g11911.t1 1427 5106 -
scaffold_0022 microsynteny match 6328899 6357442 3 + . ID=blk-268;Name=blk-268_to_scaffold_4;Target=scaffold_4 3947995 3960807
scaffold_0022 microsynteny match_part 6328899 6335233 62.8 + . ID=blk-268.1.Em0022g861a;Parent=blk-268;Target=g4404.t1 3947995 3960807 -
scaffold_0022 microsynteny match_part 6335319 6337902 57.8 + . ID=blk-268.2.Em0022g862a;Parent=blk-268;Target=g4404.t2 3947995 3960807 -
scaffold_0022 microsynteny match_part 6352989 6357442 107.0 + . ID=blk-268.3.Em0022g864a;Parent=blk-268;Target=g4404.t2 3947995 3960807 -
scaffold_0022 microsynteny match 6362583 6394668 3 - . ID=blk-269;Name=blk-269_to_scaffold_5;Target=scaffold_5 1066519 1067461
scaffold_0022 microsynteny match_part 6362583 6365439 174.0 - . ID=blk-269.1.Em0022g866a;Parent=blk-269;Target=g5065.t1 1067461 1071060 -
scaffold_0022 microsynteny match_part 6365539 6384543 64.7 + . ID=blk-269.2.Em0022g867a;Parent=blk-269;Target=g5064.t1 1056305 1066519 -
scaffold_0022 microsynteny match_part 6384599 6394668 85.5 + . ID=blk-269.3.Em0022g868a;Parent=blk-269;Target=g5064.t2 1056305 1066519 -
scaffold_0023 microsynteny match 51136 75216 3 + . ID=blk-270;Name=blk-270_to_scaffold_2;Target=scaffold_2 1603576 1611348
scaffold_0023 microsynteny match_part 51136 60393 916.0 + . ID=blk-270.1.Em0023g9a;Parent=blk-270;Target=g1775.t2 1603576 1611970 +
scaffold_0023 microsynteny match_part 64492 71416 383.0 - . ID=blk-270.2.Em0023g11a;Parent=blk-270;Target=g1775.t1 1605144 1611348 +
scaffold_0023 microsynteny match_part 74023 75216 42.7 - . ID=blk-270.3.Em0023g12a;Parent=blk-270;Target=g1775.t1 1605144 1611348 +
scaffold_0023 microsynteny match 178536 184002 3 + . ID=blk-271;Name=blk-271_to_scaffold_7;Target=scaffold_7 3993766 4005370
scaffold_0023 microsynteny match_part 178536 181045 275.0 + . ID=blk-271.1.Em0023g39a;Parent=blk-271;Target=g7115.t1 3993766 3999911 -
scaffold_0023 microsynteny match_part 181249 181886 185.0 - . ID=blk-271.2.Em0023g40a;Parent=blk-271;Target=g7113.t1 3974541 3975507 +
scaffold_0023 microsynteny match_part 182306 184002 142.0 + . ID=blk-271.3.Em0023g41a;Parent=blk-271;Target=g7116.t1 4001717 4005370 -
scaffold_0023 microsynteny match 758356 793864 3 - . ID=blk-272;Name=blk-272_to_scaffold_5;Target=scaffold_5 6781442 6790847
scaffold_0023 microsynteny match_part 758356 761898 90.1 + . ID=blk-272.1.Em0023g161a;Parent=blk-272;Target=g5677.t1 6790847 6799945 +
scaffold_0023 microsynteny match_part 763876 771231 47.0 + . ID=blk-272.2.Em0023g162a;Parent=blk-272;Target=g5674.t2 6757179 6765581 +
scaffold_0023 microsynteny match_part 786906 793864 48.9 + . ID=blk-272.3.Em0023g164a;Parent=blk-272;Target=g5675.t1 6769173 6781442 +
scaffold_0023 microsynteny match 1325202 1347766 3 + . ID=blk-273;Name=blk-273_to_scaffold_1;Target=scaffold_1 10731852 10740432
scaffold_0023 microsynteny match_part 1325202 1330166 57.0 + . ID=blk-273.1.Em0023g255a;Parent=blk-273;Target=g1313.t2 10731852 10740432 +
scaffold_0023 microsynteny match_part 1333482 1338418 124.0 + . ID=blk-273.2.Em0023g256a;Parent=blk-273;Target=g1313.t1 10731852 10740432 +
scaffold_0023 microsynteny match_part 1341612 1347766 173.0 + . ID=blk-273.3.Em0023g258a;Parent=blk-273;Target=g1313.t1 10731852 10740432 +
scaffold_0023 microsynteny match 1636907 1695147 3 + . ID=blk-274;Name=blk-274_to_scaffold_35;Target=scaffold_35 342753 361473
scaffold_0023 microsynteny match_part 1636907 1651911 126.0 + . ID=blk-274.1.Em0023g300a;Parent=blk-274;Target=g11205.t1 342753 361482 -
scaffold_0023 microsynteny match_part 1662798 1676337 65.9 - . ID=blk-274.2.Em0023g302a;Parent=blk-274;Target=g11205.t2 342753 361473 -
scaffold_0023 microsynteny match_part 1678598 1695147 61.6 - . ID=blk-274.3.Em0023g304a;Parent=blk-274;Target=g11205.t2 342753 361473 -
scaffold_0023 microsynteny match 1894930 1910559 3 + . ID=blk-275;Name=blk-275_to_scaffold_7;Target=scaffold_7 2738778 2765520
scaffold_0023 microsynteny match_part 1894930 1898061 457.0 + . ID=blk-275.1.Em0023g339a;Parent=blk-275;Target=g6967.t1 2738778 2742814 +
scaffold_0023 microsynteny match_part 1898110 1901674 81.3 + . ID=blk-275.2.Em0023g340a;Parent=blk-275;Target=g6969.t1 2764642 2765520 +
scaffold_0023 microsynteny match_part 1908320 1910559 64.7 + . ID=blk-275.3.Em0023g341a;Parent=blk-275;Target=g6969.t1 2764642 2765520 +
scaffold_0023 microsynteny match 1931996 1954484 4 + . ID=blk-276;Name=blk-276_to_scaffold_7;Target=scaffold_7 1972362 1995690
scaffold_0023 microsynteny match_part 1931996 1934110 481.0 - . ID=blk-276.1.Em0023g344a;Parent=blk-276;Target=g6865.t1 1972362 1976730 -
scaffold_0023 microsynteny match_part 1944570 1947062 175.0 + . ID=blk-276.2.Em0023g346a;Parent=blk-276;Target=g6866.t1 1985055 1990317 -
scaffold_0023 microsynteny match_part 1950230 1952942 503.0 + . ID=blk-276.3.Em0023g348a;Parent=blk-276;Target=g6866.t1 1985055 1990317 -
scaffold_0023 microsynteny match_part 1953010 1954484 452.0 + . ID=blk-276.4.Em0023g349a;Parent=blk-276;Target=g6867.t1 1994196 1995690 -
scaffold_0023 microsynteny match 1996970 2002050 3 - . ID=blk-277;Name=blk-277_to_scaffold_5;Target=scaffold_5 6072296 6096490
scaffold_0023 microsynteny match_part 1996970 1998604 277.0 + . ID=blk-277.1.Em0023g363a;Parent=blk-277;Target=g5592.t1 6096490 6098875 -
scaffold_0023 microsynteny match_part 1998870 2000434 78.2 + . ID=blk-277.2.Em0023g364a;Parent=blk-277;Target=g5588.t1 6080560 6082697 -
scaffold_0023 microsynteny match_part 2000441 2002050 124.0 - . ID=blk-277.3.Em0023g365a;Parent=blk-277;Target=g5585.t1 6070211 6072296 +
scaffold_0023 microsynteny match 2243696 2264606 3 - . ID=blk-278;Name=blk-278_to_scaffold_25;Target=scaffold_25 603580 610806
scaffold_0023 microsynteny match_part 2243696 2250531 588.0 + . ID=blk-278.1.Em0023g412a;Parent=blk-278;Target=g10658.t1 610806 619329 -
scaffold_0023 microsynteny match_part 2250533 2255846 559.0 - . ID=blk-278.2.Em0023g413a;Parent=blk-278;Target=g10658.t2 610806 619329 -
scaffold_0023 microsynteny match_part 2257533 2264606 139.0 - . ID=blk-278.3.Em0023g414a;Parent=blk-278;Target=g10657.t1 594636 603580 -
scaffold_0023 microsynteny match 2493316 2512486 4 + . ID=blk-279;Name=blk-279_to_scaffold_2;Target=scaffold_2 6901442 6930867
scaffold_0023 microsynteny match_part 2493316 2497776 250.0 + . ID=blk-279.1.Em0023g455a;Parent=blk-279;Target=g2465.t1 6901442 6912965 +
scaffold_0023 microsynteny match_part 2498926 2502308 79.0 + . ID=blk-279.2.Em0023g456a;Parent=blk-279;Target=g2467.t2 6937319 6948443 +
scaffold_0023 microsynteny match_part 2503727 2507306 45.8 - . ID=blk-279.3.Em0023g458a;Parent=blk-279;Target=g2465.t2 6901442 6912965 +
scaffold_0023 microsynteny match_part 2508156 2512486 87.4 - . ID=blk-279.4.Em0023g459a;Parent=blk-279;Target=g2466.t1 6920113 6930867 +
scaffold_0023 microsynteny match 2647366 2667776 3 + . ID=blk-280;Name=blk-280_to_scaffold_5;Target=scaffold_5 4046620 4051564
scaffold_0023 microsynteny match_part 2647366 2647876 45.4 - . ID=blk-280.1.Em0023g488a;Parent=blk-280;Target=g5378.t2 4046620 4053490 -
scaffold_0023 microsynteny match_part 2647927 2655476 132.0 - . ID=blk-280.2.Em0023g489a;Parent=blk-280;Target=g5378.t1 4046620 4051564 -
scaffold_0023 microsynteny match_part 2656543 2667776 218.0 - . ID=blk-280.3.Em0023g490a;Parent=blk-280;Target=g5378.t1 4046620 4051564 -
scaffold_0023 microsynteny match 2744772 2749642 3 - . ID=blk-281;Name=blk-281_to_scaffold_19;Target=scaffold_19 964073 968786
scaffold_0023 microsynteny match_part 2744772 2745376 96.7 + . ID=blk-281.1.Em0023g507a;Parent=blk-281;Target=g10036.t1 968786 969323 +
scaffold_0023 microsynteny match_part 2745482 2746794 68.2 + . ID=blk-281.2.Em0023g508a;Parent=blk-281;Target=g10035.t1 964581 967554 -
scaffold_0023 microsynteny match_part 2748167 2749642 218.0 - . ID=blk-281.3.Em0023g510a;Parent=blk-281;Target=g10034.t1 958824 964073 +
scaffold_0023 microsynteny match 2955512 2971866 3 + . ID=blk-282;Name=blk-282_to_scaffold_5;Target=scaffold_5 1832163 1838667
scaffold_0023 microsynteny match_part 2955512 2959915 318.0 + . ID=blk-282.1.Em0023g545a;Parent=blk-282;Target=g5143.t1 1832163 1838667 +
scaffold_0023 microsynteny match_part 2960152 2965445 205.0 + . ID=blk-282.2.Em0023g546a;Parent=blk-282;Target=g5143.t2 1832163 1838667 +
scaffold_0023 microsynteny match_part 2965692 2971866 428.0 + . ID=blk-282.3.Em0023g547a;Parent=blk-282;Target=g5143.t2 1832163 1838667 +
scaffold_0023 microsynteny match 3039933 3063477 3 - . ID=blk-283;Name=blk-283_to_scaffold_5;Target=scaffold_5 5084918 5092208
scaffold_0023 microsynteny match_part 3039933 3043962 127.0 - . ID=blk-283.1.Em0023g556a;Parent=blk-283;Target=g5484.t1 5092208 5094246 +
scaffold_0023 microsynteny match_part 3044152 3050033 548.0 + . ID=blk-283.2.Em0023g557a;Parent=blk-283;Target=g5482.t1 5077664 5084918 -
scaffold_0023 microsynteny match_part 3055282 3063477 354.0 + . ID=blk-283.3.Em0023g559a;Parent=blk-283;Target=g5482.t2 5077664 5084918 -
scaffold_0023 microsynteny match 3821124 3828386 3 + . ID=blk-284;Name=blk-284_to_scaffold_4;Target=scaffold_4 507872 512265
scaffold_0023 microsynteny match_part 3821124 3823046 107.0 - . ID=blk-284.1.Em0023g665a;Parent=blk-284;Target=g3943.t2 507872 512265 -
scaffold_0023 microsynteny match_part 3823098 3824746 58.2 - . ID=blk-284.2.Em0023g666a;Parent=blk-284;Target=g3943.t1 507872 512265 -
scaffold_0023 microsynteny match_part 3824797 3828386 203.0 - . ID=blk-284.3.Em0023g667a;Parent=blk-284;Target=g3943.t1 507872 512265 -
scaffold_0023 microsynteny match 4526193 4545721 3 - . ID=blk-285;Name=blk-285_to_scaffold_5;Target=scaffold_5 4070977 4072411
scaffold_0023 microsynteny match_part 4526193 4535807 68.2 + . ID=blk-285.1.Em0023g761a;Parent=blk-285;Target=g5382.t1 4072411 4075132 -
scaffold_0023 microsynteny match_part 4535824 4539083 98.6 - . ID=blk-285.2.Em0023g762a;Parent=blk-285;Target=g5386.t2 4095939 4098487 -
scaffold_0023 microsynteny match_part 4539183 4545721 760.0 + . ID=blk-285.3.Em0023g763a;Parent=blk-285;Target=g5381.t1 4066053 4070977 +
scaffold_0023 microsynteny match 4857712 4892910 3 - . ID=blk-286;Name=blk-286_to_scaffold_5;Target=scaffold_5 3583120 3585334
scaffold_0023 microsynteny match_part 4857712 4865650 187.0 - . ID=blk-286.1.Em0023g798a;Parent=blk-286;Target=g5323.t1 3585334 3587585 -
scaffold_0023 microsynteny match_part 4875811 4877000 58.5 - . ID=blk-286.2.Em0023g800a;Parent=blk-286;Target=g5322.t1 3578568 3583120 -
scaffold_0023 microsynteny match_part 4885623 4892910 210.0 - . ID=blk-286.3.Em0023g802a;Parent=blk-286;Target=g5322.t1 3578568 3583120 -
scaffold_0020 microsynteny match 226619 247554 3 + . ID=blk-287;Name=blk-287_to_scaffold_11;Target=scaffold_11 1050866 1056963
scaffold_0020 microsynteny match_part 226619 236897 271.0 + . ID=blk-287.1.Em0020g31a;Parent=blk-287;Target=g8436.t2 1050866 1056963 -
scaffold_0020 microsynteny match_part 237439 243848 181.0 + . ID=blk-287.2.Em0020g32a;Parent=blk-287;Target=g8436.t1 1050866 1056963 -
scaffold_0020 microsynteny match_part 244189 247554 60.8 + . ID=blk-287.3.Em0020g33a;Parent=blk-287;Target=g8436.t1 1050866 1056963 -
scaffold_0020 microsynteny match 984767 1010259 4 + . ID=blk-288;Name=blk-288_to_scaffold_2;Target=scaffold_2 1797023 1819867
scaffold_0020 microsynteny match_part 984767 992019 56.2 - . ID=blk-288.1.Em0020g165a;Parent=blk-288;Target=g1813.t2 1797023 1803071 +
scaffold_0020 microsynteny match_part 999910 1005829 312.0 - . ID=blk-288.2.Em0020g167a;Parent=blk-288;Target=g1814.t2 1803693 1809918 -
scaffold_0020 microsynteny match_part 1005929 1009014 62.0 + . ID=blk-288.3.Em0020g168a;Parent=blk-288;Target=g1815.t1 1810738 1813974 +
scaffold_0020 microsynteny match_part 1009130 1010259 115.0 - . ID=blk-288.4.Em0020g169a;Parent=blk-288;Target=g1816.t1 1815902 1819867 -
scaffold_0020 microsynteny match 1169128 1193432 3 - . ID=blk-289;Name=blk-289_to_scaffold_2;Target=scaffold_2 1588640 1596215
scaffold_0020 microsynteny match_part 1169128 1175525 81.3 + . ID=blk-289.1.Em0020g196a;Parent=blk-289;Target=g1774.t1 1596215 1603043 -
scaffold_0020 microsynteny match_part 1175619 1179618 64.7 - . ID=blk-289.2.Em0020g197a;Parent=blk-289;Target=g1769.t1 1561753 1566290 -
scaffold_0020 microsynteny match_part 1190078 1193432 233.0 + . ID=blk-289.3.Em0020g199a;Parent=blk-289;Target=g1772.t1 1584344 1588640 -
scaffold_0020 microsynteny match 1993238 2045608 7 + . ID=blk-290;Name=blk-290_to_scaffold_6;Target=scaffold_6 1478662 1487753
scaffold_0020 microsynteny match_part 1993238 2003435 393.0 + . ID=blk-290.1.Em0020g336a;Parent=blk-290;Target=g6107.t2 1478662 1487753 -
scaffold_0020 microsynteny match_part 2004068 2004978 73.9 + . ID=blk-290.2.Em0020g337a;Parent=blk-290;Target=g6108.t2 1493693 1502925 +
scaffold_0020 microsynteny match_part 2012530 2013718 73.2 - . ID=blk-290.3.Em0020g339a;Parent=blk-290;Target=g6108.t2 1493693 1502925 +
scaffold_0020 microsynteny match_part 2014309 2024248 381.0 - . ID=blk-290.4.Em0020g340a;Parent=blk-290;Target=g6107.t1 1478662 1487753 -
scaffold_0020 microsynteny match_part 2032089 2033108 72.0 - . ID=blk-290.5.Em0020g342a;Parent=blk-290;Target=g6108.t2 1493693 1502925 +
scaffold_0020 microsynteny match_part 2033729 2037398 149.0 - . ID=blk-290.6.Em0020g343a;Parent=blk-290;Target=g6107.t1 1478662 1487753 -
scaffold_0020 microsynteny match_part 2037507 2045608 80.9 - . ID=blk-290.7.Em0020g344a;Parent=blk-290;Target=g6107.t1 1478662 1487753 -
scaffold_0020 microsynteny match 2249281 2297717 4 + . ID=blk-291;Name=blk-291_to_scaffold_2;Target=scaffold_2 8128926 8155619
scaffold_0020 microsynteny match_part 2249281 2265813 220.0 + . ID=blk-291.1.Em0020g368a;Parent=blk-291;Target=g2587.t2 8128926 8155619 -
scaffold_0020 microsynteny match_part 2270241 2280872 179.0 + . ID=blk-291.2.Em0020g370a;Parent=blk-291;Target=g2587.t1 8128926 8155619 -
scaffold_0020 microsynteny match_part 2281371 2284950 131.0 + . ID=blk-291.3.Em0020g371a;Parent=blk-291;Target=g2587.t1 8128926 8155619 -
scaffold_0020 microsynteny match_part 2285311 2297717 1286.0 + . ID=blk-291.4.Em0020g372a;Parent=blk-291;Target=g2587.t1 8128926 8155619 -
scaffold_0020 microsynteny match 2306821 2401141 7 - . ID=blk-292;Name=blk-292_to_scaffold_17;Target=scaffold_17 236381 241277
scaffold_0020 microsynteny match_part 2306821 2312424 121.0 + . ID=blk-292.1.Em0020g373a;Parent=blk-292;Target=g9673.t1 241277 242791 +
scaffold_0020 microsynteny match_part 2314528 2323891 44.7 - . ID=blk-292.2.Em0020g374a;Parent=blk-292;Target=g9671.t1 229359 230942 +
scaffold_0020 microsynteny match_part 2338925 2343831 85.9 - . ID=blk-292.3.Em0020g376a;Parent=blk-292;Target=g9671.t1 229359 230942 +
scaffold_0020 microsynteny match_part 2347375 2352841 136.0 - . ID=blk-292.4.Em0020g377a;Parent=blk-292;Target=g9672.t1 234885 236381 +
scaffold_0020 microsynteny match_part 2362763 2378511 73.6 - . ID=blk-292.5.Em0020g378a;Parent=blk-292;Target=g9671.t1 229359 230942 +
scaffold_0020 microsynteny match_part 2381552 2386681 140.0 - . ID=blk-292.6.Em0020g379a;Parent=blk-292;Target=g9672.t1 234885 236381 +
scaffold_0020 microsynteny match_part 2396669 2401141 127.0 - . ID=blk-292.7.Em0020g380a;Parent=blk-292;Target=g9672.t1 234885 236381 +
scaffold_0020 microsynteny match 2550571 2569929 3 + . ID=blk-293;Name=blk-293_to_scaffold_2;Target=scaffold_2 2861120 2869760
scaffold_0020 microsynteny match_part 2550571 2553567 106.0 + . ID=blk-293.1.Em0020g397a;Parent=blk-293;Target=g1949.t2 2861120 2864633 -
scaffold_0020 microsynteny match_part 2555684 2558081 53.1 - . ID=blk-293.2.Em0020g398a;Parent=blk-293;Target=g1949.t1 2861120 2863644 -
scaffold_0020 microsynteny match_part 2567742 2569929 57.0 - . ID=blk-293.3.Em0020g399a;Parent=blk-293;Target=g1950.t2 2866120 2869760 +
scaffold_0020 microsynteny match 2629656 2654179 3 + . ID=blk-294;Name=blk-294_to_scaffold_5;Target=scaffold_5 946672 952117
scaffold_0020 microsynteny match_part 2629656 2630599 83.2 - . ID=blk-294.1.Em0020g410a;Parent=blk-294;Target=g5041.t1 946672 948195 +
scaffold_0020 microsynteny match_part 2630720 2633539 53.1 - . ID=blk-294.2.Em0020g411a;Parent=blk-294;Target=g5044.t1 960619 962130 +
scaffold_0020 microsynteny match_part 2642667 2654179 84.0 - . ID=blk-294.3.Em0020g412a;Parent=blk-294;Target=g5042.t1 950591 952117 +
scaffold_0020 microsynteny match 3318568 3329190 4 - . ID=blk-295;Name=blk-295_to_scaffold_6;Target=scaffold_6 1579551 1602108
scaffold_0020 microsynteny match_part 3318568 3319920 72.4 - . ID=blk-295.1.Em0020g490a;Parent=blk-295;Target=g6126.t1 1602108 1606146 -
scaffold_0020 microsynteny match_part 3322153 3323530 65.5 - . ID=blk-295.2.Em0020g491a;Parent=blk-295;Target=g6124.t1 1577069 1579551 -
scaffold_0020 microsynteny match_part 3323867 3325530 51.6 - . ID=blk-295.3.Em0020g492a;Parent=blk-295;Target=g6124.t1 1577069 1579551 -
scaffold_0020 microsynteny match_part 3326173 3329190 57.8 - . ID=blk-295.4.Em0020g493a;Parent=blk-295;Target=g6124.t1 1577069 1579551 -
scaffold_0020 microsynteny match 3370170 3395690 3 + . ID=blk-296;Name=blk-296_to_scaffold_2;Target=scaffold_2 1967557 1976778
scaffold_0020 microsynteny match_part 3370170 3377560 235.0 + . ID=blk-296.1.Em0020g499a;Parent=blk-296;Target=g1846.t2 1967557 1970818 +
scaffold_0020 microsynteny match_part 3380428 3390270 172.0 - . ID=blk-296.2.Em0020g500a;Parent=blk-296;Target=g1847.t1 1972696 1976778 -
scaffold_0020 microsynteny match_part 3393686 3395690 196.0 - . ID=blk-296.3.Em0020g501a;Parent=blk-296;Target=g1847.t1 1972696 1976778 -
scaffold_0020 microsynteny match 3562392 3596970 3 + . ID=blk-297;Name=blk-297_to_scaffold_18;Target=scaffold_18 1150910 1153916
scaffold_0020 microsynteny match_part 3562392 3567460 47.0 - . ID=blk-297.1.Em0020g518a;Parent=blk-297;Target=g9938.t2 1150910 1153916 -
scaffold_0020 microsynteny match_part 3572580 3576300 178.0 + . ID=blk-297.2.Em0020g519a;Parent=blk-297;Target=g9940.t1 1168593 1169402 -
scaffold_0020 microsynteny match_part 3586920 3596970 47.0 + . ID=blk-297.3.Em0020g521a;Parent=blk-297;Target=g9938.t1 1150910 1153916 -
scaffold_0020 microsynteny match 3918251 3964730 3 + . ID=blk-298;Name=blk-298_to_scaffold_4;Target=scaffold_4 3023222 3025134
scaffold_0020 microsynteny match_part 3918251 3919520 48.9 - . ID=blk-298.1.Em0020g560a;Parent=blk-298;Target=g4268.t2 3023222 3025134 +
scaffold_0020 microsynteny match_part 3961650 3962978 48.1 + . ID=blk-298.2.Em0020g563a;Parent=blk-298;Target=g4268.t1 3023222 3025134 +
scaffold_0020 microsynteny match_part 3963178 3964730 48.1 - . ID=blk-298.3.Em0020g564a;Parent=blk-298;Target=g4268.t1 3023222 3025134 +
scaffold_0020 microsynteny match 4007580 4061970 4 - . ID=blk-299;Name=blk-299_to_scaffold_12;Target=scaffold_12 1620782 1625608
scaffold_0020 microsynteny match_part 4007580 4018620 424.0 - . ID=blk-299.1.Em0020g574a;Parent=blk-299;Target=g8845.t1 1625608 1630214 +
scaffold_0020 microsynteny match_part 4018750 4028850 96.3 - . ID=blk-299.2.Em0020g575a;Parent=blk-299;Target=g8844.t2 1613278 1620782 +
scaffold_0020 microsynteny match_part 4034374 4043840 94.7 - . ID=blk-299.3.Em0020g577a;Parent=blk-299;Target=g8844.t2 1613278 1620782 +
scaffold_0020 microsynteny match_part 4050607 4061970 90.9 - . ID=blk-299.4.Em0020g580a;Parent=blk-299;Target=g8844.t2 1613278 1620782 +
scaffold_0020 microsynteny match 4143385 4202277 4 + . ID=blk-300;Name=blk-300_to_scaffold_39;Target=scaffold_39 132945 156489
scaffold_0020 microsynteny match_part 4143385 4153437 301.0 - . ID=blk-300.1.Em0020g589a;Parent=blk-300;Target=g11367.t2 132945 137885 -
scaffold_0020 microsynteny match_part 4158867 4169477 394.0 - . ID=blk-300.2.Em0020g591a;Parent=blk-300;Target=g11367.t1 132945 137885 -
scaffold_0020 microsynteny match_part 4172765 4182107 312.0 - . ID=blk-300.3.Em0020g592a;Parent=blk-300;Target=g11370.t2 150375 156489 -
scaffold_0020 microsynteny match_part 4187148 4202277 395.0 - . ID=blk-300.4.Em0020g594a;Parent=blk-300;Target=g11370.t1 150375 156489 -
scaffold_0020 microsynteny match 5016430 5047824 3 + . ID=blk-301;Name=blk-301_to_scaffold_13;Target=scaffold_13 1131405 1180791
scaffold_0020 microsynteny match_part 5016430 5021844 215.0 - . ID=blk-301.1.Em0020g694a;Parent=blk-301;Target=g8998.t2 1131405 1139285 +
scaffold_0020 microsynteny match_part 5026882 5034514 226.0 - . ID=blk-301.2.Em0020g695a;Parent=blk-301;Target=g8999.t2 1154590 1162422 +
scaffold_0020 microsynteny match_part 5041831 5047824 283.0 - . ID=blk-301.3.Em0020g696a;Parent=blk-301;Target=g9000.t1 1171958 1180791 +
scaffold_0020 microsynteny match 5820102 5851421 3 - . ID=blk-302;Name=blk-302_to_scaffold_2;Target=scaffold_2 7433676 7435122
scaffold_0020 microsynteny match_part 5820102 5826457 147.0 - . ID=blk-302.1.Em0020g780a;Parent=blk-302;Target=g2506.t1 7435122 7436978 -
scaffold_0020 microsynteny match_part 5837302 5849117 112.0 - . ID=blk-302.2.Em0020g783a;Parent=blk-302;Target=g2508.t2 7448294 7452756 +
scaffold_0020 microsynteny match_part 5849297 5851421 113.0 + . ID=blk-302.3.Em0020g784a;Parent=blk-302;Target=g2505.t1 7432546 7433676 +
scaffold_0020 microsynteny match 6324622 6352057 3 + . ID=blk-303;Name=blk-303_to_scaffold_25;Target=scaffold_25 421008 476548
scaffold_0020 microsynteny match_part 6324622 6337097 66.6 + . ID=blk-303.1.Em0020g849a;Parent=blk-303;Target=g10640.t1 421008 440389 +
scaffold_0020 microsynteny match_part 6339022 6345750 197.0 + . ID=blk-303.2.Em0020g850a;Parent=blk-303;Target=g10644.t1 460731 476548 +
scaffold_0020 microsynteny match_part 6348952 6352057 199.0 + . ID=blk-303.3.Em0020g851a;Parent=blk-303;Target=g10644.t1 460731 476548 +
scaffold_0020 microsynteny match 6519498 6560573 5 + . ID=blk-304;Name=blk-304_to_scaffold_25;Target=scaffold_25 460731 476548
scaffold_0020 microsynteny match_part 6519498 6521703 111.0 - . ID=blk-304.1.Em0020g874a;Parent=blk-304;Target=g10644.t1 460731 476548 +
scaffold_0020 microsynteny match_part 6530274 6533363 198.0 - . ID=blk-304.2.Em0020g877a;Parent=blk-304;Target=g10644.t2 460731 476548 +
scaffold_0020 microsynteny match_part 6540620 6547733 200.0 - . ID=blk-304.3.Em0020g879a;Parent=blk-304;Target=g10644.t2 460731 476548 +
scaffold_0020 microsynteny match_part 6547997 6553743 89.0 - . ID=blk-304.4.Em0020g880a;Parent=blk-304;Target=g10640.t1 421008 440389 +
scaffold_0020 microsynteny match_part 6556959 6560573 64.3 - . ID=blk-304.5.Em0020g881a;Parent=blk-304;Target=g10644.t2 460731 476548 +
scaffold_0020 microsynteny match 6596063 6815493 14 + . ID=blk-305;Name=blk-305_to_scaffold_16;Target=scaffold_16 21959 30527
scaffold_0020 microsynteny match_part 6596063 6602789 150.0 + . ID=blk-305.1.Em0020g890a;Parent=blk-305;Target=g9481.t1 21959 30527 +
scaffold_0020 microsynteny match_part 6605703 6613163 157.0 + . ID=blk-305.2.Em0020g891a;Parent=blk-305;Target=g9481.t2 19261 30527 +
scaffold_0020 microsynteny match_part 6615073 6625829 117.0 + . ID=blk-305.3.Em0020g892a;Parent=blk-305;Target=g9481.t2 19261 30527 +
scaffold_0020 microsynteny match_part 6631533 6651207 188.0 + . ID=blk-305.4.Em0020g893a;Parent=blk-305;Target=g9481.t2 19261 30527 +
scaffold_0020 microsynteny match_part 6654623 6664427 74.7 + . ID=blk-305.5.Em0020g894a;Parent=blk-305;Target=g9481.t2 19261 30527 +
scaffold_0020 microsynteny match_part 6667703 6670615 84.7 + . ID=blk-305.6.Em0020g896a;Parent=blk-305;Target=g9481.t2 19261 30527 +
scaffold_0020 microsynteny match_part 6681993 6696320 174.0 + . ID=blk-305.7.Em0020g897a;Parent=blk-305;Target=g9481.t2 19261 30527 +
scaffold_0020 microsynteny match_part 6697473 6713416 249.0 + . ID=blk-305.8.Em0020g898a;Parent=blk-305;Target=g9481.t2 19261 30527 +
scaffold_0020 microsynteny match_part 6713588 6721183 223.0 - . ID=blk-305.9.Em0020g899a;Parent=blk-305;Target=g9481.t2 19261 30527 +
scaffold_0020 microsynteny match_part 6725123 6749208 254.0 + . ID=blk-305.10.Em0020g900a;Parent=blk-305;Target=g9481.t2 19261 30527 +
scaffold_0020 microsynteny match_part 6749490 6760703 263.0 - . ID=blk-305.11.Em0020g901a;Parent=blk-305;Target=g9481.t2 19261 30527 +
scaffold_0020 microsynteny match_part 6762673 6779166 199.0 + . ID=blk-305.12.Em0020g902a;Parent=blk-305;Target=g9481.t2 19261 30527 +
scaffold_0020 microsynteny match_part 6779654 6795763 114.0 - . ID=blk-305.13.Em0020g903a;Parent=blk-305;Target=g9481.t2 19261 30527 +
scaffold_0020 microsynteny match_part 6795959 6815493 118.0 - . ID=blk-305.14.Em0020g904a;Parent=blk-305;Target=g9481.t2 19261 30527 +
scaffold_0020 microsynteny match 6846596 6887934 5 + . ID=blk-306;Name=blk-306_to_scaffold_16;Target=scaffold_16 21959 30527
scaffold_0020 microsynteny match_part 6846596 6852950 110.0 + . ID=blk-306.1.Em0020g910a;Parent=blk-306;Target=g9481.t1 21959 30527 +
scaffold_0020 microsynteny match_part 6853255 6860376 160.0 - . ID=blk-306.2.Em0020g911a;Parent=blk-306;Target=g9481.t2 19261 30527 +
scaffold_0020 microsynteny match_part 6862486 6867231 114.0 + . ID=blk-306.3.Em0020g912a;Parent=blk-306;Target=g9482.t2 39062 47772 +
scaffold_0020 microsynteny match_part 6867526 6879760 117.0 + . ID=blk-306.4.Em0020g913a;Parent=blk-306;Target=g9481.t2 19261 30527 +
scaffold_0020 microsynteny match_part 6879856 6887934 128.0 + . ID=blk-306.5.Em0020g914a;Parent=blk-306;Target=g9481.t2 19261 30527 +
scaffold_0020 microsynteny match 6949006 7035636 5 - . ID=blk-307;Name=blk-307_to_scaffold_2;Target=scaffold_2 9644164 9645876
scaffold_0020 microsynteny match_part 6949006 6955100 111.0 + . ID=blk-307.1.Em0020g926a;Parent=blk-307;Target=g2753.t1 9645876 9649079 -
scaffold_0020 microsynteny match_part 6959662 6974356 48.9 - . ID=blk-307.2.Em0020g928a;Parent=blk-307;Target=g2752.t1 9640718 9644164 +
scaffold_0020 microsynteny match_part 7000436 7016653 204.0 + . ID=blk-307.3.Em0020g930a;Parent=blk-307;Target=g2753.t2 9645876 9649079 -
scaffold_0020 microsynteny match_part 7016926 7022726 188.0 + . ID=blk-307.4.Em0020g931a;Parent=blk-307;Target=g2753.t2 9645876 9649079 -
scaffold_0020 microsynteny match_part 7026826 7035636 48.9 - . ID=blk-307.5.Em0020g933a;Parent=blk-307;Target=g2752.t1 9640718 9644164 +
scaffold_0020 microsynteny match 7109629 7127594 3 - . ID=blk-308;Name=blk-308_to_scaffold_2;Target=scaffold_2 8332751 8338270
scaffold_0020 microsynteny match_part 7109629 7118116 196.0 - . ID=blk-308.1.Em0020g952a;Parent=blk-308;Target=g2611.t1 8338270 8342931 +
scaffold_0020 microsynteny match_part 7118296 7119566 78.2 - . ID=blk-308.2.Em0020g953a;Parent=blk-308;Target=g2610.t1 8329016 8332751 +
scaffold_0020 microsynteny match_part 7125566 7127594 42.4 + . ID=blk-308.3.Em0020g955a;Parent=blk-308;Target=g2610.t1 8329016 8332751 +
scaffold_0020 microsynteny match 7393612 7403322 3 + . ID=blk-309;Name=blk-309_to_scaffold_5;Target=scaffold_5 8311733 8326962
scaffold_0020 microsynteny match_part 7393612 7394392 149.0 - . ID=blk-309.1.Em0020g1006a;Parent=blk-309;Target=g5862.t2 8311733 8326962 -
scaffold_0020 microsynteny match_part 7397343 7398842 130.0 - . ID=blk-309.2.Em0020g1007a;Parent=blk-309;Target=g5862.t1 8310871 8326962 -
scaffold_0020 microsynteny match_part 7399011 7403322 51.6 - . ID=blk-309.3.Em0020g1008a;Parent=blk-309;Target=g5862.t1 8310871 8326962 -
scaffold_0020 microsynteny match 7604928 7648945 3 + . ID=blk-310;Name=blk-310_to_scaffold_3;Target=scaffold_3 3551542 3589723
scaffold_0020 microsynteny match_part 7604928 7611842 237.0 - . ID=blk-310.1.Em0020g1044a;Parent=blk-310;Target=g3178.t1 3551542 3555126 -
scaffold_0020 microsynteny match_part 7626156 7635202 47.0 - . ID=blk-310.2.Em0020g1047a;Parent=blk-310;Target=g3180.t2 3581913 3589723 -
scaffold_0020 microsynteny match_part 7644156 7648945 54.7 - . ID=blk-310.3.Em0020g1049a;Parent=blk-310;Target=g3180.t1 3581913 3589723 -
scaffold_0020 microsynteny match 7663266 7668815 3 - . ID=blk-311;Name=blk-311_to_scaffold_2;Target=scaffold_2 536984 541382
scaffold_0020 microsynteny match_part 7663266 7666635 243.0 - . ID=blk-311.1.Em0020g1053a;Parent=blk-311;Target=g1662.t2 541382 547579 +
scaffold_0020 microsynteny match_part 7666795 7667399 126.0 + . ID=blk-311.2.Em0020g1054a;Parent=blk-311;Target=g1661.t1 538025 538985 -
scaffold_0020 microsynteny match_part 7667406 7668815 224.0 - . ID=blk-311.3.Em0020g1055a;Parent=blk-311;Target=g1660.t1 534826 536984 +
scaffold_0020 microsynteny match 7673526 7695915 3 + . ID=blk-312;Name=blk-312_to_scaffold_5;Target=scaffold_5 2653640 2657653
scaffold_0020 microsynteny match_part 7673526 7684505 67.4 - . ID=blk-312.1.Em0020g1058a;Parent=blk-312;Target=g5260.t1 2653640 2657653 -
scaffold_0020 microsynteny match_part 7687886 7693755 52.4 - . ID=blk-312.2.Em0020g1059a;Parent=blk-312;Target=g5260.t2 2653640 2657653 -
scaffold_0020 microsynteny match_part 7693806 7695915 65.1 - . ID=blk-312.3.Em0020g1060a;Parent=blk-312;Target=g5260.t2 2653640 2657653 -
scaffold_0020 microsynteny match 7791926 7808585 3 + . ID=blk-313;Name=blk-313_to_scaffold_2;Target=scaffold_2 7516346 7536434
scaffold_0020 microsynteny match_part 7791926 7798305 264.0 - . ID=blk-313.1.Em0020g1086a;Parent=blk-313;Target=g2515.t1 7516346 7522947 +
scaffold_0020 microsynteny match_part 7800653 7804825 292.0 - . ID=blk-313.2.Em0020g1087a;Parent=blk-313;Target=g2515.t2 7516346 7522947 +
scaffold_0020 microsynteny match_part 7804906 7808585 657.0 - . ID=blk-313.3.Em0020g1088a;Parent=blk-313;Target=g2516.t1 7524853 7536434 -
scaffold_0021 microsynteny match 233652 254586 3 + . ID=blk-314;Name=blk-314_to_scaffold_5;Target=scaffold_5 600064 601575
scaffold_0021 microsynteny match_part 233652 234969 141.0 + . ID=blk-314.1.Em0021g29a;Parent=blk-314;Target=g4999.t2 600064 601575 +
scaffold_0021 microsynteny match_part 235002 236542 121.0 - . ID=blk-314.2.Em0021g30a;Parent=blk-314;Target=g5001.t2 611427 613064 +
scaffold_0021 microsynteny match_part 252342 254586 149.0 + . ID=blk-314.3.Em0021g32a;Parent=blk-314;Target=g4999.t1 600193 601575 +
scaffold_0021 microsynteny match 390733 421452 6 + . ID=blk-315;Name=blk-315_to_scaffold_4;Target=scaffold_4 8015755 8031783
scaffold_0021 microsynteny match_part 390733 395762 160.0 - . ID=blk-315.1.Em0021g46a;Parent=blk-315;Target=g4904.t2 8015755 8031783 +
scaffold_0021 microsynteny match_part 396053 401112 182.0 - . ID=blk-315.2.Em0021g47a;Parent=blk-315;Target=g4904.t3 8025569 8031783 +
scaffold_0021 microsynteny match_part 401451 404632 138.0 - . ID=blk-315.3.Em0021g48a;Parent=blk-315;Target=g4904.t3 8025569 8031783 +
scaffold_0021 microsynteny match_part 404703 407902 154.0 - . ID=blk-315.4.Em0021g49a;Parent=blk-315;Target=g4904.t3 8025569 8031783 +
scaffold_0021 microsynteny match_part 414203 416802 222.0 - . ID=blk-315.5.Em0021g51a;Parent=blk-315;Target=g4902.t1 8008149 8010765 +
scaffold_0021 microsynteny match_part 417088 421452 176.0 - . ID=blk-315.6.Em0021g52a;Parent=blk-315;Target=g4904.t3 8025569 8031783 +
scaffold_0021 microsynteny match 421503 457743 3 + . ID=blk-316;Name=blk-316_to_scaffold_32;Target=scaffold_32 298774 332955
scaffold_0021 microsynteny match_part 421503 425372 90.9 - . ID=blk-316.1.Em0021g53a;Parent=blk-316;Target=g11056.t2 298774 303424 +
scaffold_0021 microsynteny match_part 427332 442432 297.0 - . ID=blk-316.2.Em0021g55a;Parent=blk-316;Target=g11060.t1 333030 343076 +
scaffold_0021 microsynteny match_part 447802 457743 291.0 + . ID=blk-316.3.Em0021g57a;Parent=blk-316;Target=g11059.t1 327033 332955 +
scaffold_0021 microsynteny match 1988950 2012006 3 + . ID=blk-317;Name=blk-317_to_scaffold_28;Target=scaffold_28 295099 340961
scaffold_0021 microsynteny match_part 1988950 1991616 89.0 - . ID=blk-317.1.Em0021g311a;Parent=blk-317;Target=g10864.t1 295099 298698 -
scaffold_0021 microsynteny match_part 1992634 1996316 84.3 - . ID=blk-317.2.Em0021g312a;Parent=blk-317;Target=g10864.t2 295099 295519 -
scaffold_0021 microsynteny match_part 2007282 2012006 235.0 - . ID=blk-317.3.Em0021g315a;Parent=blk-317;Target=g10867.t1 316942 340961 +
scaffold_0021 microsynteny match 2322736 2349546 3 + . ID=blk-318;Name=blk-318_to_scaffold_19;Target=scaffold_19 732039 737467
scaffold_0021 microsynteny match_part 2322736 2331426 270.0 - . ID=blk-318.1.Em0021g354a;Parent=blk-318;Target=g10005.t1 732039 737467 -
scaffold_0021 microsynteny match_part 2333755 2342496 190.0 - . ID=blk-318.2.Em0021g355a;Parent=blk-318;Target=g10005.t2 732039 737467 -
scaffold_0021 microsynteny match_part 2344924 2349546 45.4 - . ID=blk-318.3.Em0021g356a;Parent=blk-318;Target=g10005.t2 732039 737467 -
scaffold_0021 microsynteny match 4135000 4181083 3 + . ID=blk-319;Name=blk-319_to_scaffold_31;Target=scaffold_31 444426 503682
scaffold_0021 microsynteny match_part 4135000 4154344 57.0 + . ID=blk-319.1.Em0021g537a;Parent=blk-319;Target=g11012.t1 444426 469494 -
scaffold_0021 microsynteny match_part 4162760 4167480 45.4 + . ID=blk-319.2.Em0021g538a;Parent=blk-319;Target=g11013.t2 479967 503682 -
scaffold_0021 microsynteny match_part 4169510 4181083 52.4 + . ID=blk-319.3.Em0021g539a;Parent=blk-319;Target=g11013.t2 479967 503682 -
scaffold_0021 microsynteny match 4203201 4229602 3 + . ID=blk-320;Name=blk-320_to_scaffold_26;Target=scaffold_26 477769 502010
scaffold_0021 microsynteny match_part 4203201 4210830 298.0 - . ID=blk-320.1.Em0021g542a;Parent=blk-320;Target=g10730.t1 477769 482845 +
scaffold_0021 microsynteny match_part 4211150 4224107 913.0 + . ID=blk-320.2.Em0021g543a;Parent=blk-320;Target=g10732.t1 504001 514870 -
scaffold_0021 microsynteny match_part 4224540 4229602 147.0 + . ID=blk-320.3.Em0021g544a;Parent=blk-320;Target=g10731.t2 485989 502010 -
scaffold_0021 microsynteny match 4467020 4483938 3 + . ID=blk-321;Name=blk-321_to_scaffold_14;Target=scaffold_14 1101337 1117463
scaffold_0021 microsynteny match_part 4467020 4469370 120.0 + . ID=blk-321.1.Em0021g565a;Parent=blk-321;Target=g9193.t1 1101337 1107792 -
scaffold_0021 microsynteny match_part 4472310 4475990 82.8 + . ID=blk-321.2.Em0021g567a;Parent=blk-321;Target=g9192.t2 1088934 1097362 -
scaffold_0021 microsynteny match_part 4477190 4483938 262.0 + . ID=blk-321.3.Em0021g568a;Parent=blk-321;Target=g9194.t2 1111194 1117463 -
scaffold_0021 microsynteny match 4591573 4645607 3 - . ID=blk-322;Name=blk-322_to_scaffold_287;Target=scaffold_287 5106 5166
scaffold_0021 microsynteny match_part 4591573 4597550 243.0 - . ID=blk-322.1.Em0021g577a;Parent=blk-322;Target=g11912.t1 5166 7089 -
scaffold_0021 microsynteny match_part 4611135 4615530 96.3 - . ID=blk-322.2.Em0021g578a;Parent=blk-322;Target=g11911.t1 1427 5106 -
scaffold_0021 microsynteny match_part 4640860 4645607 80.1 + . ID=blk-322.3.Em0021g580a;Parent=blk-322;Target=g11911.t1 1427 5106 -
scaffold_0021 microsynteny match 6522860 6537820 4 + . ID=blk-323;Name=blk-323_to_scaffold_3;Target=scaffold_3 504560 510356
scaffold_0021 microsynteny match_part 6522860 6524677 117.0 + . ID=blk-323.1.Em0021g778a;Parent=blk-323;Target=g2824.t1 504560 510356 -
scaffold_0021 microsynteny match_part 6526258 6527620 196.0 - . ID=blk-323.2.Em0021g779a;Parent=blk-323;Target=g2824.t2 509100 510356 -
scaffold_0021 microsynteny match_part 6532770 6534280 196.0 - . ID=blk-323.3.Em0021g780a;Parent=blk-323;Target=g2824.t2 509100 510356 -
scaffold_0021 microsynteny match_part 6535680 6537820 183.0 - . ID=blk-323.4.Em0021g781a;Parent=blk-323;Target=g2824.t2 509100 510356 -
scaffold_0021 microsynteny match 6727450 6744790 5 + . ID=blk-324;Name=blk-324_to_scaffold_3;Target=scaffold_3 504560 510356
scaffold_0021 microsynteny match_part 6727450 6728554 261.0 + . ID=blk-324.1.Em0021g803a;Parent=blk-324;Target=g2824.t1 504560 510356 -
scaffold_0021 microsynteny match_part 6731170 6732656 195.0 + . ID=blk-324.2.Em0021g804a;Parent=blk-324;Target=g2824.t2 509100 510356 -
scaffold_0021 microsynteny match_part 6735400 6736665 197.0 + . ID=blk-324.3.Em0021g805a;Parent=blk-324;Target=g2824.t2 509100 510356 -
scaffold_0021 microsynteny match_part 6737740 6742295 151.0 + . ID=blk-324.4.Em0021g806a;Parent=blk-324;Target=g2824.t2 509100 510356 -
scaffold_0021 microsynteny match_part 6743878 6744790 43.9 - . ID=blk-324.5.Em0021g807a;Parent=blk-324;Target=g2824.t2 509100 510356 -
scaffold_0021 microsynteny match 6918600 6927830 3 + . ID=blk-325;Name=blk-325_to_scaffold_11;Target=scaffold_11 1127013 1131429
scaffold_0021 microsynteny match_part 6918600 6921977 128.0 + . ID=blk-325.1.Em0021g837a;Parent=blk-325;Target=g8443.t2 1127013 1131429 -
scaffold_0021 microsynteny match_part 6922031 6923840 85.1 - . ID=blk-325.2.Em0021g838a;Parent=blk-325;Target=g8443.t1 1127013 1131429 -
scaffold_0021 microsynteny match_part 6926350 6927830 62.4 - . ID=blk-325.3.Em0021g840a;Parent=blk-325;Target=g8443.t1 1127013 1131429 -
scaffold_0021 microsynteny match 7031330 7039844 3 + . ID=blk-326;Name=blk-326_to_scaffold_1;Target=scaffold_1 7795807 7813347
scaffold_0021 microsynteny match_part 7031330 7032764 154.0 + . ID=blk-326.1.Em0021g868a;Parent=blk-326;Target=g910.t1 7795807 7798837 +
scaffold_0021 microsynteny match_part 7032781 7035830 53.5 - . ID=blk-326.2.Em0021g869a;Parent=blk-326;Target=g913.t1 7804138 7809268 -
scaffold_0021 microsynteny match_part 7035930 7039844 109.0 + . ID=blk-326.3.Em0021g870a;Parent=blk-326;Target=g914.t1 7812503 7813347 +
scaffold_0665 microsynteny match 1 14303 3 + . ID=blk-327;Name=blk-327_to_scaffold_1;Target=scaffold_1 7085651 7098515
scaffold_0665 microsynteny match_part 1 5450 67.8 + . ID=blk-327.1.Em0665g1a;Parent=blk-327;Target=g816.t1 7085651 7098515 +
scaffold_0665 microsynteny match_part 5506 9588 92.8 + . ID=blk-327.2.Em0665g2a;Parent=blk-327;Target=g816.t2 7085651 7098515 +
scaffold_0665 microsynteny match_part 9666 14303 132.0 + . ID=blk-327.3.Em0665g3a;Parent=blk-327;Target=g816.t2 7085651 7098515 +
scaffold_0240 microsynteny match 18891 37608 3 + . ID=blk-328;Name=blk-328_to_scaffold_3;Target=scaffold_3 5247935 5260375
scaffold_0240 microsynteny match_part 18891 20926 50.1 - . ID=blk-328.1.Em0240g4a;Parent=blk-328;Target=g3392.t2 5247935 5260375 -
scaffold_0240 microsynteny match_part 21772 31966 48.5 - . ID=blk-328.2.Em0240g5a;Parent=blk-328;Target=g3392.t1 5247935 5260375 -
scaffold_0240 microsynteny match_part 32536 37608 120.0 + . ID=blk-328.3.Em0240g6a;Parent=blk-328;Target=g3392.t1 5247935 5260375 -
scaffold_0246 microsynteny match 25117 50220 3 + . ID=blk-329;Name=blk-329_to_scaffold_1;Target=scaffold_1 5015946 5019662
scaffold_0246 microsynteny match_part 25117 36146 98.6 - . ID=blk-329.1.Em0246g8a;Parent=blk-329;Target=g551.t1 5015946 5020279 -
scaffold_0246 microsynteny match_part 41076 42431 87.4 + . ID=blk-329.2.Em0246g9a;Parent=blk-329;Target=g551.t2 5015946 5019662 -
scaffold_0246 microsynteny match_part 45866 50220 61.2 + . ID=blk-329.3.Em0246g11a;Parent=blk-329;Target=g551.t2 5015946 5019662 -
scaffold_0246 microsynteny match 25117 50220 3 + . ID=blk-330;Name=blk-330_to_scaffold_1;Target=scaffold_1 5015946 5020279
scaffold_0246 microsynteny match_part 25117 36146 98.2 - . ID=blk-330.1.Em0246g8a;Parent=blk-330;Target=g551.t2 5015946 5019662 -
scaffold_0246 microsynteny match_part 41076 42431 87.8 + . ID=blk-330.2.Em0246g9a;Parent=blk-330;Target=g551.t1 5015946 5020279 -
scaffold_0246 microsynteny match_part 45866 50220 61.6 + . ID=blk-330.3.Em0246g11a;Parent=blk-330;Target=g551.t1 5015946 5020279 -
scaffold_0399 microsynteny match 1756 34526 4 + . ID=blk-331;Name=blk-331_to_scaffold_23;Target=scaffold_23 957657 962452
scaffold_0399 microsynteny match_part 1756 6748 105.0 + . ID=blk-331.1.Em0399g1a;Parent=blk-331;Target=g10445.t1 957657 962452 +
scaffold_0399 microsynteny match_part 7196 10382 128.0 + . ID=blk-331.2.Em0399g2a;Parent=blk-331;Target=g10445.t2 957612 962452 +
scaffold_0399 microsynteny match_part 20320 26286 47.0 - . ID=blk-331.3.Em0399g3a;Parent=blk-331;Target=g10445.t2 957612 962452 +
scaffold_0399 microsynteny match_part 31618 34526 74.3 - . ID=blk-331.4.Em0399g4a;Parent=blk-331;Target=g10445.t2 957612 962452 +
scaffold_0399 microsynteny match 1756 34526 4 + . ID=blk-332;Name=blk-332_to_scaffold_23;Target=scaffold_23 957612 962452
scaffold_0399 microsynteny match_part 1756 6748 105.0 + . ID=blk-332.1.Em0399g1a;Parent=blk-332;Target=g10445.t2 957612 962452 +
scaffold_0399 microsynteny match_part 7196 10382 128.0 + . ID=blk-332.2.Em0399g2a;Parent=blk-332;Target=g10445.t1 957657 962452 +
scaffold_0399 microsynteny match_part 20320 26286 47.0 - . ID=blk-332.3.Em0399g3a;Parent=blk-332;Target=g10445.t1 957657 962452 +
scaffold_0399 microsynteny match_part 31618 34526 74.7 - . ID=blk-332.4.Em0399g4a;Parent=blk-332;Target=g10445.t1 957657 962452 +
scaffold_0399 microsynteny match 1756 34526 4 + . ID=blk-333;Name=blk-333_to_scaffold_23;Target=scaffold_23 892488 900787
scaffold_0399 microsynteny match_part 1756 6748 102.0 + . ID=blk-333.1.Em0399g1a;Parent=blk-333;Target=g10440.t2 892488 900787 +
scaffold_0399 microsynteny match_part 7196 10382 148.0 + . ID=blk-333.2.Em0399g2a;Parent=blk-333;Target=g10437.t2 865309 870954 +
scaffold_0399 microsynteny match_part 20320 26286 54.7 - . ID=blk-333.3.Em0399g3a;Parent=blk-333;Target=g10440.t1 892488 900787 +
scaffold_0399 microsynteny match_part 31618 34526 89.4 - . ID=blk-333.4.Em0399g4a;Parent=blk-333;Target=g10440.t1 892488 900787 +
scaffold_0399 microsynteny match 1756 34526 4 + . ID=blk-334;Name=blk-334_to_scaffold_23;Target=scaffold_23 892488 900787
scaffold_0399 microsynteny match_part 1756 6748 102.0 + . ID=blk-334.1.Em0399g1a;Parent=blk-334;Target=g10440.t1 892488 900787 +
scaffold_0399 microsynteny match_part 7196 10382 148.0 + . ID=blk-334.2.Em0399g2a;Parent=blk-334;Target=g10437.t2 865309 870954 +
scaffold_0399 microsynteny match_part 20320 26286 54.3 - . ID=blk-334.3.Em0399g3a;Parent=blk-334;Target=g10440.t2 892488 900787 +
scaffold_0399 microsynteny match_part 31618 34526 89.4 - . ID=blk-334.4.Em0399g4a;Parent=blk-334;Target=g10440.t2 892488 900787 +
scaffold_0399 microsynteny match 1756 34526 4 + . ID=blk-335;Name=blk-335_to_scaffold_23;Target=scaffold_23 865309 900787
scaffold_0399 microsynteny match_part 1756 6748 99.4 + . ID=blk-335.1.Em0399g1a;Parent=blk-335;Target=g10437.t1 865309 870954 +
scaffold_0399 microsynteny match_part 7196 10382 148.0 + . ID=blk-335.2.Em0399g2a;Parent=blk-335;Target=g10437.t2 865309 870954 +
scaffold_0399 microsynteny match_part 20320 26286 54.7 - . ID=blk-335.3.Em0399g3a;Parent=blk-335;Target=g10440.t1 892488 900787 +
scaffold_0399 microsynteny match_part 31618 34526 89.4 - . ID=blk-335.4.Em0399g4a;Parent=blk-335;Target=g10440.t2 892488 900787 +
scaffold_0399 microsynteny match 1756 34526 4 + . ID=blk-336;Name=blk-336_to_scaffold_23;Target=scaffold_23 865309 900787
scaffold_0399 microsynteny match_part 1756 6748 99.0 + . ID=blk-336.1.Em0399g1a;Parent=blk-336;Target=g10437.t2 865309 870954 +
scaffold_0399 microsynteny match_part 7196 10382 143.0 + . ID=blk-336.2.Em0399g2a;Parent=blk-336;Target=g10438.t1 875175 880258 +
scaffold_0399 microsynteny match_part 20320 26286 54.7 - . ID=blk-336.3.Em0399g3a;Parent=blk-336;Target=g10440.t1 892488 900787 +
scaffold_0399 microsynteny match_part 31618 34526 89.4 - . ID=blk-336.4.Em0399g4a;Parent=blk-336;Target=g10440.t2 892488 900787 +
scaffold_0399 microsynteny match 1756 34526 4 + . ID=blk-337;Name=blk-337_to_scaffold_23;Target=scaffold_23 883553 900787
scaffold_0399 microsynteny match_part 1756 6748 97.1 + . ID=blk-337.1.Em0399g1a;Parent=blk-337;Target=g10439.t2 883553 888962 +
scaffold_0399 microsynteny match_part 7196 10382 148.0 + . ID=blk-337.2.Em0399g2a;Parent=blk-337;Target=g10437.t2 865309 870954 +
scaffold_0399 microsynteny match_part 20320 26286 54.7 - . ID=blk-337.3.Em0399g3a;Parent=blk-337;Target=g10440.t1 892488 900787 +
scaffold_0399 microsynteny match_part 31618 34526 89.4 - . ID=blk-337.4.Em0399g4a;Parent=blk-337;Target=g10440.t2 892488 900787 +
scaffold_0399 microsynteny match 1756 34526 4 + . ID=blk-338;Name=blk-338_to_scaffold_23;Target=scaffold_23 883553 900787
scaffold_0399 microsynteny match_part 1756 6748 97.1 + . ID=blk-338.1.Em0399g1a;Parent=blk-338;Target=g10439.t1 883553 888879 +
scaffold_0399 microsynteny match_part 7196 10382 148.0 + . ID=blk-338.2.Em0399g2a;Parent=blk-338;Target=g10437.t2 865309 870954 +
scaffold_0399 microsynteny match_part 20320 26286 54.7 - . ID=blk-338.3.Em0399g3a;Parent=blk-338;Target=g10440.t1 892488 900787 +
scaffold_0399 microsynteny match_part 31618 34526 89.4 - . ID=blk-338.4.Em0399g4a;Parent=blk-338;Target=g10440.t2 892488 900787 +
scaffold_0399 microsynteny match 1756 34526 4 + . ID=blk-339;Name=blk-339_to_scaffold_23;Target=scaffold_23 875175 900787
scaffold_0399 microsynteny match_part 1756 6748 86.3 + . ID=blk-339.1.Em0399g1a;Parent=blk-339;Target=g10438.t1 875175 880258 +
scaffold_0399 microsynteny match_part 7196 10382 148.0 + . ID=blk-339.2.Em0399g2a;Parent=blk-339;Target=g10437.t2 865309 870954 +
scaffold_0399 microsynteny match_part 20320 26286 54.7 - . ID=blk-339.3.Em0399g3a;Parent=blk-339;Target=g10440.t1 892488 900787 +
scaffold_0399 microsynteny match_part 31618 34526 89.4 - . ID=blk-339.4.Em0399g4a;Parent=blk-339;Target=g10440.t2 892488 900787 +
scaffold_0399 microsynteny match 1756 34526 4 + . ID=blk-340;Name=blk-340_to_scaffold_1;Target=scaffold_1 1420813 1425420
scaffold_0399 microsynteny match_part 1756 6748 70.9 + . ID=blk-340.1.Em0399g1a;Parent=blk-340;Target=g126.t1 1420813 1425417 -
scaffold_0399 microsynteny match_part 7196 10382 118.0 + . ID=blk-340.2.Em0399g2a;Parent=blk-340;Target=g126.t2 1420813 1425420 -
scaffold_0399 microsynteny match_part 20320 26286 57.8 - . ID=blk-340.3.Em0399g3a;Parent=blk-340;Target=g126.t2 1420813 1425420 -
scaffold_0399 microsynteny match_part 31618 34526 71.2 - . ID=blk-340.4.Em0399g4a;Parent=blk-340;Target=g126.t2 1420813 1425420 -
scaffold_0399 microsynteny match 1756 34526 4 + . ID=blk-341;Name=blk-341_to_scaffold_1;Target=scaffold_1 1420813 1425417
scaffold_0399 microsynteny match_part 1756 6748 70.9 + . ID=blk-341.1.Em0399g1a;Parent=blk-341;Target=g126.t2 1420813 1425420 -
scaffold_0399 microsynteny match_part 7196 10382 117.0 + . ID=blk-341.2.Em0399g2a;Parent=blk-341;Target=g126.t1 1420813 1425417 -
scaffold_0399 microsynteny match_part 20320 26286 57.8 - . ID=blk-341.3.Em0399g3a;Parent=blk-341;Target=g126.t1 1420813 1425417 -
scaffold_0399 microsynteny match_part 31618 34526 71.2 - . ID=blk-341.4.Em0399g4a;Parent=blk-341;Target=g126.t1 1420813 1425417 -
scaffold_0484 microsynteny match 2167 32852 5 + . ID=blk-342;Name=blk-342_to_scaffold_2;Target=scaffold_2 2901169 2950140
scaffold_0484 microsynteny match_part 2167 2786 39.7 - . ID=blk-342.1.Em0484g2a;Parent=blk-342;Target=g1957.t1 2901169 2902196 -
scaffold_0484 microsynteny match_part 10330 12126 63.9 - . ID=blk-342.2.Em0484g4a;Parent=blk-342;Target=g1961.t1 2917052 2929635 +
scaffold_0484 microsynteny match_part 12177 23766 80.5 - . ID=blk-342.3.Em0484g5a;Parent=blk-342;Target=g1961.t1 2917052 2929635 +
scaffold_0484 microsynteny match_part 25728 27246 44.7 - . ID=blk-342.4.Em0484g7a;Parent=blk-342;Target=g1963.t2 2936076 2938587 -
scaffold_0484 microsynteny match_part 27596 32852 162.0 + . ID=blk-342.5.Em0484g8a;Parent=blk-342;Target=g1964.t1 2941132 2950140 +
scaffold_0026 microsynteny match 369282 427642 3 + . ID=blk-343;Name=blk-343_to_scaffold_2;Target=scaffold_2 6032083 6066598
scaffold_0026 microsynteny match_part 369282 381759 262.0 + . ID=blk-343.1.Em0026g48a;Parent=blk-343;Target=g2347.t2 6032083 6038291 -
scaffold_0026 microsynteny match_part 410545 420692 664.0 - . ID=blk-343.2.Em0026g51a;Parent=blk-343;Target=g2347.t1 6032083 6038291 -
scaffold_0026 microsynteny match_part 420743 427642 144.0 - . ID=blk-343.3.Em0026g52a;Parent=blk-343;Target=g2352.t2 6060291 6066598 +
scaffold_0666 microsynteny match 8790 14676 3 + . ID=blk-344;Name=blk-344_to_scaffold_4;Target=scaffold_4 6729066 6733246
scaffold_0666 microsynteny match_part 8790 10856 73.6 - . ID=blk-344.1.Em0666g4a;Parent=blk-344;Target=g4770.t2 6729066 6733246 -
scaffold_0666 microsynteny match_part 11110 12176 117.0 - . ID=blk-344.2.Em0666g5a;Parent=blk-344;Target=g4770.t1 6729305 6733246 -
scaffold_0666 microsynteny match_part 12296 14676 78.6 + . ID=blk-344.3.Em0666g6a;Parent=blk-344;Target=g4770.t1 6729305 6733246 -
scaffold_0185 microsynteny match 15376 26609 3 + . ID=blk-345;Name=blk-345_to_scaffold_11;Target=scaffold_11 1127013 1131429
scaffold_0185 microsynteny match_part 15376 17539 53.5 + . ID=blk-345.1.Em0185g3a;Parent=blk-345;Target=g8443.t2 1127013 1131429 -
scaffold_0185 microsynteny match_part 19026 21585 57.0 + . ID=blk-345.2.Em0185g4a;Parent=blk-345;Target=g8443.t1 1127013 1131429 -
scaffold_0185 microsynteny match_part 24056 26609 57.0 + . ID=blk-345.3.Em0185g6a;Parent=blk-345;Target=g8443.t1 1127013 1131429 -
scaffold_0186 microsynteny match 7736 58366 5 + . ID=blk-346;Name=blk-346_to_scaffold_3;Target=scaffold_3 3177923 3183741
scaffold_0186 microsynteny match_part 7736 11536 265.0 + . ID=blk-346.1.Em0186g2a;Parent=blk-346;Target=g3126.t1 3177923 3183741 -
scaffold_0186 microsynteny match_part 17966 24078 46.6 + . ID=blk-346.2.Em0186g4a;Parent=blk-346;Target=g3126.t2 3177923 3183741 -
scaffold_0186 microsynteny match_part 26256 32235 525.0 + . ID=blk-346.3.Em0186g5a;Parent=blk-346;Target=g3126.t2 3177923 3183741 -
scaffold_0186 microsynteny match_part 32836 51122 47.8 + . ID=blk-346.4.Em0186g6a;Parent=blk-346;Target=g3126.t2 3177923 3183741 -
scaffold_0186 microsynteny match_part 53190 58366 48.1 - . ID=blk-346.5.Em0186g7a;Parent=blk-346;Target=g3126.t2 3177923 3183741 -
scaffold_0183 microsynteny match 1 58074 3 + . ID=blk-347;Name=blk-347_to_scaffold_3;Target=scaffold_3 7779048 7799385
scaffold_0183 microsynteny match_part 1 3096 97.4 + . ID=blk-347.1.Em0183g1a;Parent=blk-347;Target=g3667.t1 7779048 7786216 -
scaffold_0183 microsynteny match_part 31246 34171 66.6 + . ID=blk-347.2.Em0183g3a;Parent=blk-347;Target=g3667.t2 7778932 7786216 -
scaffold_0183 microsynteny match_part 50716 58074 141.0 + . ID=blk-347.3.Em0183g5a;Parent=blk-347;Target=g3668.t1 7793717 7799385 +
scaffold_0183 microsynteny match 1 58074 3 + . ID=blk-348;Name=blk-348_to_scaffold_3;Target=scaffold_3 7793717 7799385
scaffold_0183 microsynteny match_part 1 3096 97.1 + . ID=blk-348.1.Em0183g1a;Parent=blk-348;Target=g3668.t1 7793717 7799385 +
[truncated: 794 more rows]

## Sheet: Fig 3 - TAD and Loop data
Loops									TADs
[truncated: 1,153 more rows]

## Sheet: Fig 3 Methylation
B:
type	species	proportion	perc
[truncated: 27 more rows]

## Sheet: Fig4
A)	Porosis tree, with duplications shown at nodes (nwk format)
[truncated: 3 more rows]

[truncated: 1 more sheets: Fig 5]
